# Supplementary material for: Active Mechanical Threading by a Molecular Motor
Source: Angew Chem Int Ed Engl. 2022 Mar 4;61(19):e202201882. doi: 10.1002/anie.202201882 (PMC9314141; doi:10.1002/anie.202201882)
Supplement: Supplementary file 3 — Supporting Information [file ANIE-61-0-s003.cif]

data_xv390

_publ_contact_author_name       'Henry Dube'
_publ_contact_author_address
;
Friedrich-Alexander-Universitaet Erlangen-Nuernberg
Department of Chemistry and Pharmacy, 
Nikolaus- Fiebiger-Str. 10
91058 Erlangen
;

loop_
 _publ_author_name
 _publ_author_address
'Nicolai N. Bach'
;
Friedrich-Alexander-Universitaet Erlangen-Nuernberg
Department of Chemistry and Pharmacy, 
Nikolaus- Fiebiger-Str. 10
91058 Erlangen
;
'Verena Josef'
;
Friedrich-Alexander-Universitaet Erlangen-Nuernberg
Department of Chemistry and Pharmacy, 
Nikolaus- Fiebiger-Str. 10
91058 Erlangen
;
'Harald Maid'
;
Friedrich-Alexander-Universitaet Erlangen-Nuernberg
Department of Chemistry and Pharmacy, 
Nikolaus- Fiebiger-Str. 10
91058 Erlangen
;
'Henry Dube'
;
Friedrich-Alexander-Universitaet Erlangen-Nuernberg
Department of Chemistry and Pharmacy, 
Nikolaus- Fiebiger-Str. 10
91058 Erlangen
;

_publ_contact_author_email 'henry.dube@fau.de'
_publ_contact_author_fax   ?
_publ_contact_author_phone ?


_publ_requested_journal 'Angew. Chem.'
_publ_section_title     
;
Active mechanical threading by a molecular motor
;
_publ_section_abstract  ?
_publ_section_comment   ?


_audit_update_record               21-Jun-19

_chemical_name_common                   91-recr
_chemical_compound_source          ?
_chemical_absolute_configuration   ?

_exptl_crystal_description              platelet
_exptl_crystal_colour                   orange
_exptl_crystal_size_max                 0.100 #?# in millimeters
_exptl_crystal_size_mid                 0.070 #?# in millimeters
_exptl_crystal_size_min                 0.020 #?# in millimeters
_exptl_crystal_density_method           'not measured'
_exptl_crystal_density_meas       ?
_exptl_special_details 
;
;

_audit_author_name                'P. Mayer' #?# X-ray operator
_audit_creation_date              ? #?# style: 18-Aug-1998

_diffrn_ambient_temperature             106.(2) #?# in K
_diffrn_source_type               'Bruker TXS'
_diffrn_source_power              2.5 #?# in kW
_diffrn_source_voltage            50 #?# in kV
_diffrn_source_current            50 #?# in mA
_diffrn_radiation_wavelength      0.71073
_diffrn_radiation_type            MoK\a
_diffrn_source                    'rotating anode (TXS)'
_diffrn_radiation_monochromator   'focusing mirrors'
_diffrn_radiation_collimation     ?
_diffrn_measurement_device        'fixed-chi three-circle diffractometer'
_diffrn_measurement_device_type   'Bruker D8 Venture TXS'
_diffrn_measurement_method        'mix of phi and omega scans'
_diffrn_measurement_details       ?
_diffrn_detector_area_resol_mean        7.3910

_diffrn_special_details            ?
_diffrn_orient_matrix_type        ?
_diffrn_orient_matrix_UB_11       ?
_diffrn_orient_matrix_UB_12       ?
_diffrn_orient_matrix_UB_13       ?
_diffrn_orient_matrix_UB_21       ?
_diffrn_orient_matrix_UB_22       ?
_diffrn_orient_matrix_UB_23       ?
_diffrn_orient_matrix_UB_31       ?
_diffrn_orient_matrix_UB_32       ?
_diffrn_orient_matrix_UB_33       ?

_cell_length_a                          8.2363(5)
_cell_length_b                          8.3643(5)
_cell_length_c                          12.1540(8)
_cell_angle_alpha                       93.051(2)
_cell_angle_beta                        93.362(2)
_cell_angle_gamma                       95.150(2)
_cell_volume                            831.04(9)
_cell_measurement_temperature           106.(2) #?# in K
_cell_measurement_reflns_used           7959
_cell_measurement_theta_min             2.9131
_cell_measurement_theta_max             28.2916
_cell_special_details             ?

_exptl_absorpt_coefficient_mu           5.012
_exptl_absorpt_correction_type          Multi-Scan
_exptl_absorpt_correction_T_min         0.74
_exptl_absorpt_correction_T_max         0.91
_shelx_estimated_absorpt_T_min    0.634
_shelx_estimated_absorpt_T_max    0.906
_exptl_absorpt_process_details 
;
SADABS-2016/2 - Bruker AXS area detector scaling and absorption correction
;

_diffrn_reflns_number             14942 #xl
_diffrn_reflns_av_R_equivalents   0.0425 #xl
_diffrn_reflns_av_unetI/netI      0.0411 #xl
_diffrn_reflns_limit_h_min        -10 #xl
_diffrn_reflns_limit_h_max        10 #xl
_diffrn_reflns_limit_k_min        -11 #xl
_diffrn_reflns_limit_k_max        11 #xl
_diffrn_reflns_limit_l_min        -16 #xl
_diffrn_reflns_limit_l_max        16 #xl
_diffrn_reflns_theta_min          2.888 #xl
_diffrn_reflns_theta_max          28.279 #xl
_diffrn_measured_fraction_theta_max   0.995 #xl
_diffrn_reflns_theta_full         25.242 #xl
_diffrn_measured_fraction_theta_full  0.995 #xl
_diffrn_reflns_Laue_measured_fraction_max    0.995 #xl
_diffrn_reflns_Laue_measured_fraction_full   0.995 #xl
_diffrn_reflns_point_group_measured_fraction_max   0.995 #xl
_diffrn_reflns_point_group_measured_fraction_full  0.995 #xl

_space_group_crystal_system             triclinic
_space_group_name_H-M_alt               'P -1'
_space_group_name_Hall                  '-P 1'
_space_group_IT_number            2

_shelx_space_group_comment 
;
The symmetry employed for this shelxl refinement is uniquely defined
by the following loop, which should always be used as a source of
symmetry information in preference to the above space-group names.
They are only intended as comments.
;

loop_
 _space_group_symop_operation_xyz
'x, y, z'
'-x, -y, -z'

loop_
 _atom_type_symbol
 _atom_type_description
 _atom_type_scat_dispersion_real
 _atom_type_scat_dispersion_imag
 _atom_type_scat_source
 'C'  'C'   0.0033   0.0016
 'International Tables Vol C Tables 4.2.6.8 and 6.1.1.4'
 'H'  'H'   0.0000   0.0000
 'International Tables Vol C Tables 4.2.6.8 and 6.1.1.4'
 'Br'  'Br'  -0.2901   2.4595
 'International Tables Vol C Tables 4.2.6.8 and 6.1.1.4'
 'O'  'O'   0.0106   0.0060
 'International Tables Vol C Tables 4.2.6.8 and 6.1.1.4'
 'S'  'S'   0.1246   0.1234
 'International Tables Vol C Tables 4.2.6.8 and 6.1.1.4'

_reflns_number_total              4086 #xl
_reflns_number_gt                 3535 #xl
_reflns_threshold_expression      'I > 2\s(I)' #xl
_reflns_Friedel_coverage          0.000 #xl
_reflns_Friedel_fraction_max      . #xl
_reflns_Friedel_fraction_full     . #xl
_reflns_special_details 
;
 Reflections were merged by SHELXL according to the crystal
 class for the calculation of statistics and refinement.

 _reflns_Friedel_fraction is defined as the number of unique
 Friedel pairs measured divided by the number that would be
 possible theoretically, ignoring centric projections and
 systematic absences.
;

_refine_ls_structure_factor_coef  Fsqd #xl
_refine_ls_matrix_type            full #xl
_refine_ls_weighting_scheme       calc #xl
_refine_ls_weighting_details 
'w=1/[\s^2^(Fo^2^)+(0.0148P)^2^+0.6424P] where P=(Fo^2^+2Fc^2^)/3' #xl
_atom_sites_solution_primary      ?
_atom_sites_solution_secondary    ?
_atom_sites_solution_hydrogens          mixed
_refine_ls_hydrogen_treatment           mixed #?#
_refine_ls_extinction_method      none #xl
_refine_ls_extinction_coef        . #xl
_refine_ls_abs_structure_details  ? #xl
_refine_ls_abs_structure_Flack    ? #xl
_refine_ls_number_reflns          4086 #xl
_refine_ls_number_parameters      223 #xl
_refine_ls_number_restraints      0 #xl
_refine_ls_R_factor_all           0.0338 #xl
_refine_ls_R_factor_gt            0.0263 #xl
_refine_ls_wR_factor_ref          0.0632 #xl
_refine_ls_wR_factor_gt           0.0595 #xl
_refine_ls_goodness_of_fit_ref    1.033 #xl
_refine_ls_restrained_S_all       1.033 #xl
_refine_ls_shift/su_max           0.001 #xl
_refine_ls_shift/su_mean          0.000 #xl
_refine_diff_density_max    0.431 #xl
_refine_diff_density_min   -0.325 #xl
_refine_diff_density_rms    0.082 #xl

_refine_special_details 
;
H(C) constr
H(O) refall
;

_computing_data_collection     'APEX3 v2016.5-0, Bruker AXS (2016)'
_computing_cell_refinement              'SAINT V8.38A (Bruker AXS Inc., 2017)'
_computing_data_reduction               'SAINT V8.38A (Bruker AXS Inc., 2017)'
_computing_structure_solution           'SHELXT 2014/5 (Sheldrick, 2014)'

_computing_structure_refinement         'SHELXL-2018/3 (Sheldrick, 2018)'

_computing_molecular_graphics           'shelXle (C.B. Huebschle, rev 924)'

_computing_publication_material  ?

loop_
 _atom_site_label
 _atom_site_type_symbol
 _atom_site_fract_x
 _atom_site_fract_y
 _atom_site_fract_z
 _atom_site_U_iso_or_equiv
 _atom_site_adp_type
 _atom_site_occupancy
 _atom_site_site_symmetry_order
 _atom_site_calc_flag
 _atom_site_refinement_flags_posn
 _atom_site_refinement_flags_adp
 _atom_site_refinement_flags_occupancy
 _atom_site_disorder_assembly
 _atom_site_disorder_group
C1 C 0.8301(3) 0.3441(2) 0.54644(17) 0.0167(4) Uani 1 1 d . . . . .
C2 C 0.9400(3) 0.3209(3) 0.63422(17) 0.0186(4) Uani 1 1 d . . . . .
C3 C 0.9941(3) 0.4489(3) 0.70857(18) 0.0218(5) Uani 1 1 d . . . . .
H3 H 1.068002 0.433261 0.769191 0.026 Uiso 1 1 calc R U . . .
C4 C 0.9402(3) 0.6007(3) 0.69459(18) 0.0217(4) Uani 1 1 d . . . . .
H4 H 0.978425 0.687913 0.745546 0.026 Uiso 1 1 calc R U . . .
C5 C 0.8317(3) 0.6250(3) 0.60706(18) 0.0193(4) Uani 1 1 d . . . . .
H5 H 0.795679 0.728297 0.597266 0.023 Uiso 1 1 calc R U . . .
C6 C 0.7762(2) 0.4954(3) 0.53351(17) 0.0162(4) Uani 1 1 d . . . . .
C7 C 0.6640(2) 0.4996(2) 0.43626(17) 0.0158(4) Uani 1 1 d . . . . .
C8 C 0.6389(2) 0.3413(2) 0.37466(16) 0.0149(4) Uani 1 1 d . . . . .
C9 C 0.5411(2) 0.2941(2) 0.28088(17) 0.0140(4) Uani 1 1 d . . . . .
C10 C 0.4585(2) 0.3909(2) 0.20060(16) 0.0145(4) Uani 1 1 d . . . . .
C11 C 0.4884(3) 0.5515(2) 0.17083(16) 0.0165(4) Uani 1 1 d . . . . .
C12 C 0.3855(3) 0.6074(3) 0.08760(18) 0.0193(4) Uani 1 1 d . . . . .
H12 H 0.401822 0.716775 0.069957 0.023 Uiso 1 1 calc R U . . .
C13 C 0.2621(3) 0.5092(3) 0.03105(18) 0.0202(4) Uani 1 1 d . . . . .
H13 H 0.193211 0.550334 -0.023972 0.024 Uiso 1 1 calc R U . . .
C14 C 0.2398(3) 0.3481(3) 0.05582(17) 0.0178(4) Uani 1 1 d . . . . .
C15 C 0.3369(2) 0.2895(2) 0.13704(17) 0.0152(4) Uani 1 1 d . . . . .
C16 C 0.3352(3) 0.1208(2) 0.17086(18) 0.0173(4) Uani 1 1 d . . . . .
H16A H 0.328965 0.044328 0.105388 0.021 Uiso 1 1 calc R U . . .
H16B H 0.240948 0.093397 0.215508 0.021 Uiso 1 1 calc R U . . .
C17 C 0.4979(3) 0.1160(2) 0.24004(17) 0.0162(4) Uani 1 1 d . . . . .
C18 C 0.6319(3) 0.0692(3) 0.16493(18) 0.0197(4) Uani 1 1 d . . . . .
H18A H 0.608487 -0.043476 0.137811 0.030 Uiso 1 1 calc R U . . .
H18B H 0.737973 0.083094 0.206908 0.030 Uiso 1 1 calc R U . . .
H18C H 0.634630 0.138037 0.102187 0.030 Uiso 1 1 calc R U . . .
C19 C 0.4713(3) -0.0077(3) 0.32782(18) 0.0214(4) Uani 1 1 d . . . . .
H19A H 0.403903 -0.102698 0.294885 0.032 Uiso 1 1 calc R U . . .
H19B H 0.415838 0.039974 0.388940 0.032 Uiso 1 1 calc R U . . .
H19C H 0.577135 -0.039307 0.355641 0.032 Uiso 1 1 calc R U . . .
Br1 Br 1.01867(3) 0.11667(3) 0.64673(2) 0.02527(7) Uani 1 1 d . . . . .
Br2 Br 0.07192(3) 0.20866(3) -0.02164(2) 0.02396(7) Uani 1 1 d . . . . .
O1 O 0.59462(18) 0.62064(17) 0.41382(12) 0.0195(3) Uani 1 1 d . . . . .
O2 O 0.61630(19) 0.65343(18) 0.21105(14) 0.0206(3) Uani 1 1 d . . . . .
H2 H 0.619(4) 0.641(4) 0.284(3) 0.046(9) Uiso 1 1 d . . . . .
S1 S 0.74864(6) 0.19941(6) 0.44561(4) 0.01707(11) Uani 1 1 d . . . . .

loop_
 _atom_site_aniso_label
 _atom_site_aniso_U_11
 _atom_site_aniso_U_22
 _atom_site_aniso_U_33
 _atom_site_aniso_U_23
 _atom_site_aniso_U_13
 _atom_site_aniso_U_12
C1 0.0163(10) 0.0205(10) 0.0135(9) 0.0015(8) 0.0023(8) 0.0020(8)
C2 0.0172(10) 0.0232(11) 0.0160(10) 0.0045(8) 0.0021(8) 0.0027(8)
C3 0.0187(11) 0.0328(12) 0.0138(10) 0.0016(9) 0.0007(8) 0.0014(9)
C4 0.0187(11) 0.0279(12) 0.0173(10) -0.0048(9) 0.0025(8) -0.0018(9)
C5 0.0185(10) 0.0213(11) 0.0180(10) -0.0005(8) 0.0040(8) 0.0010(8)
C6 0.0127(10) 0.0215(10) 0.0144(9) 0.0020(8) 0.0027(7) 0.0001(7)
C7 0.0164(10) 0.0180(10) 0.0133(9) 0.0013(8) 0.0032(8) 0.0006(8)
C8 0.0174(10) 0.0141(9) 0.0138(9) 0.0039(8) 0.0009(8) 0.0034(7)
C9 0.0143(9) 0.0129(9) 0.0155(9) 0.0031(8) 0.0031(7) 0.0019(7)
C10 0.0158(10) 0.0153(9) 0.0129(9) 0.0012(8) 0.0011(7) 0.0035(7)
C11 0.0212(11) 0.0164(10) 0.0123(9) 0.0002(8) 0.0023(8) 0.0032(8)
C12 0.0258(11) 0.0154(10) 0.0179(10) 0.0055(8) 0.0007(8) 0.0064(8)
C13 0.0227(11) 0.0221(11) 0.0168(10) 0.0025(8) -0.0014(8) 0.0091(8)
C14 0.0168(10) 0.0193(10) 0.0173(10) 0.0007(8) -0.0002(8) 0.0024(8)
C15 0.0155(10) 0.0165(10) 0.0142(9) 0.0016(8) 0.0027(8) 0.0036(7)
C16 0.0187(10) 0.0146(10) 0.0181(10) 0.0014(8) -0.0012(8) 0.0006(8)
C17 0.0189(10) 0.0134(9) 0.0162(10) 0.0023(8) -0.0001(8) 0.0012(7)
C18 0.0231(11) 0.0163(10) 0.0200(10) -0.0006(8) 0.0019(8) 0.0045(8)
C19 0.0258(12) 0.0148(10) 0.0229(11) 0.0054(9) -0.0024(9) -0.0009(8)
Br1 0.02541(13) 0.02615(13) 0.02450(12) 0.00609(9) -0.00650(9) 0.00624(9)
Br2 0.02111(12) 0.02506(12) 0.02441(12) -0.00030(9) -0.00720(9) 0.00170(9)
O1 0.0233(8) 0.0158(7) 0.0200(8) 0.0009(6) 0.0017(6) 0.0047(6)
O2 0.0250(8) 0.0159(7) 0.0197(8) 0.0031(6) -0.0027(6) -0.0028(6)
S1 0.0189(3) 0.0154(2) 0.0168(2) 0.00245(19) -0.00311(19) 0.00274(18)

loop_
 _geom_bond_atom_site_label_1
 _geom_bond_atom_site_label_2
 _geom_bond_distance
 _geom_bond_site_symmetry_2
 _geom_bond_publ_flag
C1 C2 1.391(3) . ?
C1 C6 1.392(3) . ?
C1 S1 1.737(2) . ?
C2 C3 1.387(3) . ?
C2 Br1 1.891(2) . ?
C3 C4 1.397(3) . ?
C3 H3 0.9500 . ?
C4 C5 1.384(3) . ?
C4 H4 0.9500 . ?
C5 C6 1.394(3) . ?
C5 H5 0.9500 . ?
C6 C7 1.461(3) . ?
C7 O1 1.242(2) . ?
C7 C8 1.478(3) . ?
C8 C9 1.375(3) . ?
C8 S1 1.783(2) . ?
C9 C10 1.475(3) . ?
C9 C17 1.549(3) . ?
C10 C11 1.414(3) . ?
C10 C15 1.416(3) . ?
C11 O2 1.345(3) . ?
C11 C12 1.408(3) . ?
C12 C13 1.374(3) . ?
C12 H12 0.9500 . ?
C13 C14 1.395(3) . ?
C13 H13 0.9500 . ?
C14 C15 1.372(3) . ?
C14 Br2 1.897(2) . ?
C15 C16 1.490(3) . ?
C16 C17 1.545(3) . ?
C16 H16A 0.9900 . ?
C16 H16B 0.9900 . ?
C17 C19 1.537(3) . ?
C17 C18 1.537(3) . ?
C18 H18A 0.9800 . ?
C18 H18B 0.9800 . ?
C18 H18C 0.9800 . ?
C19 H19A 0.9800 . ?
C19 H19B 0.9800 . ?
C19 H19C 0.9800 . ?
O2 H2 0.90(3) . ?

loop_
 _geom_angle_atom_site_label_1
 _geom_angle_atom_site_label_2
 _geom_angle_atom_site_label_3
 _geom_angle
 _geom_angle_site_symmetry_1
 _geom_angle_site_symmetry_3
 _geom_angle_publ_flag
C2 C1 C6 119.80(19) . . ?
C2 C1 S1 126.31(16) . . ?
C6 C1 S1 113.89(16) . . ?
C3 C2 C1 119.6(2) . . ?
C3 C2 Br1 121.24(16) . . ?
C1 C2 Br1 119.10(16) . . ?
C2 C3 C4 120.2(2) . . ?
C2 C3 H3 119.9 . . ?
C4 C3 H3 119.9 . . ?
C5 C4 C3 120.5(2) . . ?
C5 C4 H4 119.7 . . ?
C3 C4 H4 119.7 . . ?
C4 C5 C6 119.0(2) . . ?
C4 C5 H5 120.5 . . ?
C6 C5 H5 120.5 . . ?
C1 C6 C5 120.88(19) . . ?
C1 C6 C7 112.77(18) . . ?
C5 C6 C7 126.33(19) . . ?
O1 C7 C6 122.76(19) . . ?
O1 C7 C8 125.86(19) . . ?
C6 C7 C8 111.28(17) . . ?
C9 C8 C7 129.54(18) . . ?
C9 C8 S1 120.65(15) . . ?
C7 C8 S1 109.69(14) . . ?
C8 C9 C10 130.35(18) . . ?
C8 C9 C17 123.36(18) . . ?
C10 C9 C17 106.29(17) . . ?
C11 C10 C15 117.91(18) . . ?
C11 C10 C9 132.99(19) . . ?
C15 C10 C9 108.76(17) . . ?
O2 C11 C12 116.57(18) . . ?
O2 C11 C10 124.56(18) . . ?
C12 C11 C10 118.70(19) . . ?
C13 C12 C11 122.19(19) . . ?
C13 C12 H12 118.9 . . ?
C11 C12 H12 118.9 . . ?
C12 C13 C14 118.86(19) . . ?
C12 C13 H13 120.6 . . ?
C14 C13 H13 120.6 . . ?
C15 C14 C13 120.57(19) . . ?
C15 C14 Br2 119.47(16) . . ?
C13 C14 Br2 119.95(16) . . ?
C14 C15 C10 121.44(19) . . ?
C14 C15 C16 127.77(19) . . ?
C10 C15 C16 110.79(17) . . ?
C15 C16 C17 104.74(16) . . ?
C15 C16 H16A 110.8 . . ?
C17 C16 H16A 110.8 . . ?
C15 C16 H16B 110.8 . . ?
C17 C16 H16B 110.8 . . ?
H16A C16 H16B 108.9 . . ?
C19 C17 C18 110.46(17) . . ?
C19 C17 C16 108.27(17) . . ?
C18 C17 C16 109.98(17) . . ?
C19 C17 C9 117.55(17) . . ?
C18 C17 C9 107.34(16) . . ?
C16 C17 C9 102.89(16) . . ?
C17 C18 H18A 109.5 . . ?
C17 C18 H18B 109.5 . . ?
H18A C18 H18B 109.5 . . ?
C17 C18 H18C 109.5 . . ?
H18A C18 H18C 109.5 . . ?
H18B C18 H18C 109.5 . . ?
C17 C19 H19A 109.5 . . ?
C17 C19 H19B 109.5 . . ?
H19A C19 H19B 109.5 . . ?
C17 C19 H19C 109.5 . . ?
H19A C19 H19C 109.5 . . ?
H19B C19 H19C 109.5 . . ?
C11 O2 H2 103(2) . . ?
C1 S1 C8 92.29(10) . . ?

loop_
 _geom_torsion_atom_site_label_1
 _geom_torsion_atom_site_label_2
 _geom_torsion_atom_site_label_3
 _geom_torsion_atom_site_label_4
 _geom_torsion
 _geom_torsion_site_symmetry_1
 _geom_torsion_site_symmetry_2
 _geom_torsion_site_symmetry_3
 _geom_torsion_site_symmetry_4
 _geom_torsion_publ_flag
C6 C1 C2 C3 0.4(3) . . . . ?
S1 C1 C2 C3 -179.90(16) . . . . ?
C6 C1 C2 Br1 -177.36(15) . . . . ?
S1 C1 C2 Br1 2.3(3) . . . . ?
C1 C2 C3 C4 -0.8(3) . . . . ?
Br1 C2 C3 C4 176.88(17) . . . . ?
C2 C3 C4 C5 0.4(3) . . . . ?
C3 C4 C5 C6 0.4(3) . . . . ?
C2 C1 C6 C5 0.4(3) . . . . ?
S1 C1 C6 C5 -179.28(16) . . . . ?
C2 C1 C6 C7 178.87(18) . . . . ?
S1 C1 C6 C7 -0.9(2) . . . . ?
C4 C5 C6 C1 -0.9(3) . . . . ?
C4 C5 C6 C7 -179.0(2) . . . . ?
C1 C6 C7 O1 175.54(19) . . . . ?
C5 C6 C7 O1 -6.1(3) . . . . ?
C1 C6 C7 C8 -1.2(2) . . . . ?
C5 C6 C7 C8 177.16(19) . . . . ?
O1 C7 C8 C9 1.9(4) . . . . ?
C6 C7 C8 C9 178.5(2) . . . . ?
O1 C7 C8 S1 -174.00(17) . . . . ?
C6 C7 C8 S1 2.6(2) . . . . ?
C7 C8 C9 C10 14.1(4) . . . . ?
S1 C8 C9 C10 -170.34(16) . . . . ?
C7 C8 C9 C17 -166.12(19) . . . . ?
S1 C8 C9 C17 9.4(3) . . . . ?
C8 C9 C10 C11 23.4(4) . . . . ?
C17 C9 C10 C11 -156.4(2) . . . . ?
C8 C9 C10 C15 -163.6(2) . . . . ?
C17 C9 C10 C15 16.6(2) . . . . ?
C15 C10 C11 O2 -168.64(18) . . . . ?
C9 C10 C11 O2 3.8(4) . . . . ?
C15 C10 C11 C12 6.5(3) . . . . ?
C9 C10 C11 C12 178.9(2) . . . . ?
O2 C11 C12 C13 172.4(2) . . . . ?
C10 C11 C12 C13 -3.1(3) . . . . ?
C11 C12 C13 C14 -1.0(3) . . . . ?
C12 C13 C14 C15 1.5(3) . . . . ?
C12 C13 C14 Br2 -179.43(16) . . . . ?
C13 C14 C15 C10 2.1(3) . . . . ?
Br2 C14 C15 C10 -176.94(15) . . . . ?
C13 C14 C15 C16 -177.1(2) . . . . ?
Br2 C14 C15 C16 3.8(3) . . . . ?
C11 C10 C15 C14 -6.1(3) . . . . ?
C9 C10 C15 C14 179.67(18) . . . . ?
C11 C10 C15 C16 173.22(17) . . . . ?
C9 C10 C15 C16 -1.0(2) . . . . ?
C14 C15 C16 C17 164.3(2) . . . . ?
C10 C15 C16 C17 -15.0(2) . . . . ?
C15 C16 C17 C19 148.83(17) . . . . ?
C15 C16 C17 C18 -90.40(19) . . . . ?
C15 C16 C17 C9 23.7(2) . . . . ?
C8 C9 C17 C19 36.6(3) . . . . ?
C10 C9 C17 C19 -143.59(18) . . . . ?
C8 C9 C17 C18 -88.6(2) . . . . ?
C10 C9 C17 C18 91.25(19) . . . . ?
C8 C9 C17 C16 155.39(19) . . . . ?
C10 C9 C17 C16 -24.8(2) . . . . ?
C2 C1 S1 C8 -177.66(19) . . . . ?
C6 C1 S1 C8 2.04(17) . . . . ?
C9 C8 S1 C1 -178.97(18) . . . . ?
C7 C8 S1 C1 -2.60(15) . . . . ?

loop_
 _geom_hbond_atom_site_label_D
 _geom_hbond_atom_site_label_H
 _geom_hbond_atom_site_label_A
 _geom_hbond_distance_DH
 _geom_hbond_distance_HA
 _geom_hbond_distance_DA
 _geom_hbond_angle_DHA
 _geom_hbond_site_symmetry_A
O2 H2 O1  0.90(3) 1.62(3) 2.509(2) 171(3) . 

_geom_special_details 
;

All esds (except the esd in the dihedral angle between two l.s. planes)
are estimated using the full covariance matrix.  The cell esds are taken
into account individually in the estimation of esds in distances, angles
and torsion angles; correlations between esds in cell parameters are only
used when they are defined by crystal symmetry.  An approximate (isotropic)
treatment of cell esds is used for estimating esds involving l.s. planes.
;

_audit_block_code                 C19H14Br2O2S_xv390_dube
_audit_creation_method                  'APEX3 v2018.7-2'
_shelxl_version_number            ?
_chemical_name_systematic         ?
_chemical_formula_moiety          'C19 H14 Br2 O2 S'
_chemical_formula_sum                   'C19 H14 Br2 O2 S'
_chemical_formula_weight                466.18 #?# (Cohen, 1996)
_chemical_melting_point           ? #?# in K!

_cell_formula_units_Z                   2 #?# adjust to _chemical_formula_[]

_exptl_crystal_density_diffrn           1.863
_exptl_crystal_F_000                    460 #?# check!

_shelx_res_file 
;

TITL xv390_0m_a.res in P-1
    xv390_0m_a.res
    created by SHELXL-2018/3 at 07:25:20 on 19-Jun-2019
REM Old TITL xv390_0m in P-1
REM SHELXT solution in P-1
REM R1 0.086,  Rweak 0.003,  Alpha 0.032,  Orientation as input
REM Formula found by SHELXT:  C19 Br2 O2 S
CELL  0.71073   8.2363   8.3643  12.1540   93.051   93.362   95.150
ZERR    2.000   0.0005   0.0005   0.0008    0.002    0.002    0.002
LATT  1
SFAC C H BR O S
UNIT 38 28 4 4 2
TEMP -167
SIZE 0.02 0.07 0.10
L.S. 10
BOND $H
LIST 4
CONF
ACTA
OMIT     1   0   0  !      0.08       2064.55      30.48       0.334       8.19
OMIT     0   1   0  !     -0.10        313.49      19.16       0.130       8.32
OMIT    -2  -1   3  !   5821.95       9417.88       9.91       0.713       2.78
OMIT     2   9   3  !    172.95        423.22       7.69       0.151       0.85
OMIT     0   1   1  !     38.49        100.41       7.46       0.074       6.67
OMIT     3  -6   3  !     45.83          7.07       6.07       0.020       1.23
SHEL 9.0 0.75
HTAB O2 O1
HTAB
FMAP 2
PLAN -20
WGHT    0.014800    0.642400
FVAR       0.75051
C1    1    0.830052    0.344076    0.546438    11.00000    0.01631    0.02049 =
         0.01346    0.00147    0.00231    0.00201
C2    1    0.939955    0.320937    0.634225    11.00000    0.01718    0.02323 =
         0.01605    0.00446    0.00211    0.00274
C3    1    0.994086    0.448894    0.708571    11.00000    0.01867    0.03278 =
         0.01384    0.00156    0.00073    0.00144
AFIX  43
H3    2    1.068002    0.433261    0.769191    11.00000   -1.20000
AFIX   0
C4    1    0.940249    0.600699    0.694587    11.00000    0.01866    0.02787 =
         0.01726   -0.00479    0.00254   -0.00178
AFIX  43
H4    2    0.978425    0.687913    0.745546    11.00000   -1.20000
AFIX   0
C5    1    0.831735    0.624950    0.607063    11.00000    0.01846    0.02130 =
         0.01799   -0.00053    0.00396    0.00103
AFIX  43
H5    2    0.795679    0.728297    0.597266    11.00000   -1.20000
AFIX   0
C6    1    0.776175    0.495377    0.533511    11.00000    0.01266    0.02154 =
         0.01442    0.00196    0.00271    0.00012
C7    1    0.664030    0.499574    0.436256    11.00000    0.01639    0.01800 =
         0.01326    0.00134    0.00318    0.00056
C8    1    0.638902    0.341252    0.374660    11.00000    0.01744    0.01408 =
         0.01383    0.00386    0.00092    0.00344
C9    1    0.541124    0.294132    0.280881    11.00000    0.01425    0.01294 =
         0.01550    0.00306    0.00310    0.00188
C10   1    0.458532    0.390860    0.200596    11.00000    0.01582    0.01527 =
         0.01293    0.00123    0.00108    0.00351
C11   1    0.488410    0.551474    0.170834    11.00000    0.02116    0.01642 =
         0.01233    0.00024    0.00230    0.00319
C12   1    0.385451    0.607447    0.087598    11.00000    0.02575    0.01537 =
         0.01786    0.00554    0.00071    0.00641
AFIX  43
H12   2    0.401822    0.716775    0.069957    11.00000   -1.20000
AFIX   0
C13   1    0.262115    0.509226    0.031050    11.00000    0.02271    0.02212 =
         0.01682    0.00246   -0.00138    0.00908
AFIX  43
H13   2    0.193211    0.550334   -0.023972    11.00000   -1.20000
AFIX   0
C14   1    0.239790    0.348059    0.055817    11.00000    0.01678    0.01930 =
         0.01728    0.00071   -0.00022    0.00237
C15   1    0.336910    0.289543    0.137040    11.00000    0.01553    0.01647 =
         0.01423    0.00165    0.00266    0.00355
C16   1    0.335184    0.120795    0.170861    11.00000    0.01869    0.01462 =
         0.01807    0.00140   -0.00120    0.00060
AFIX  23
H16A  2    0.328965    0.044328    0.105388    11.00000   -1.20000
H16B  2    0.240948    0.093397    0.215508    11.00000   -1.20000
AFIX   0
C17   1    0.497931    0.115963    0.240037    11.00000    0.01894    0.01341 =
         0.01618    0.00230   -0.00013    0.00123
C18   1    0.631887    0.069167    0.164934    11.00000    0.02315    0.01629 =
         0.02005   -0.00063    0.00192    0.00450
AFIX 137
H18A  2    0.608487   -0.043476    0.137811    11.00000   -1.50000
H18B  2    0.737973    0.083094    0.206908    11.00000   -1.50000
H18C  2    0.634630    0.138037    0.102187    11.00000   -1.50000
AFIX   0
C19   1    0.471289   -0.007716    0.327825    11.00000    0.02582    0.01484 =
         0.02289    0.00543   -0.00238   -0.00094
AFIX 137
H19A  2    0.403903   -0.102698    0.294885    11.00000   -1.50000
H19B  2    0.415838    0.039974    0.388940    11.00000   -1.50000
H19C  2    0.577135   -0.039307    0.355641    11.00000   -1.50000
AFIX   0
BR1   3    1.018672    0.116673    0.646731    11.00000    0.02541    0.02615 =
         0.02450    0.00609   -0.00650    0.00624
BR2   3    0.071917    0.208662   -0.021638    11.00000    0.02111    0.02506 =
         0.02441   -0.00030   -0.00720    0.00170
O1    4    0.594615    0.620643    0.413821    11.00000    0.02332    0.01575 =
         0.01999    0.00095    0.00166    0.00472
O2    4    0.616305    0.653433    0.211047    11.00000    0.02505    0.01595 =
         0.01971    0.00310   -0.00267   -0.00285
H2    2    0.618907    0.640528    0.284051    11.00000    0.04615
S1    5    0.748639    0.199413    0.445608    11.00000    0.01892    0.01539 =
         0.01676    0.00245   -0.00311    0.00274
HKLF 4


REM  xv390_0m_a.res in P-1
REM wR2 = 0.063228, GooF = S = 1.03330, Restrained GooF = 1.03330 for all data
REM R1 = 0.026306 for 3535 Fo > 4sig(Fo) and 0.033826 for all 4086 data
REM 223 parameters refined using 0 restraints

END

WGHT      0.0148      0.6424

REM Instructions for potential hydrogen bonds
HTAB O2 O1

REM Highest difference peak  0.431,  deepest hole -0.325,  1-sigma level  0.082
Q1    1   0.9911  0.2267  0.6406  11.00000  0.05    0.43
Q2    1   0.4370  0.5654  0.1183  11.00000  0.05    0.41
Q3    1   0.5578  0.0968  0.2023  11.00000  0.05    0.39
Q4    1   0.4827  0.0465  0.2886  11.00000  0.05    0.38
Q5    1   0.0520  0.1156  0.0084  11.00000  0.05    0.37
Q6    1   0.8628  0.5787  0.6596  11.00000  0.05    0.37
Q7    1   0.3359  0.2152  0.1586  11.00000  0.05    0.36
Q8    1   0.2333  0.4231  0.0584  11.00000  0.05    0.36
Q9    1   0.1362  0.1075 -0.0236  11.00000  0.05    0.34
Q10   1   0.4421  0.1213  0.2145  11.00000  0.05    0.33
Q11   1   0.4012  0.3394  0.1697  11.00000  0.05    0.33
Q12   1   0.8264  0.2880  0.4995  11.00000  0.05    0.32
Q13   1   0.4943  0.4694  0.1790  11.00000  0.05    0.32
Q14   1   0.2864  0.3288  0.1038  11.00000  0.05    0.31
Q15   1   0.2906  0.5744  0.0800  11.00000  0.05    0.31
Q16   1   0.6204  0.3032  0.3146  11.00000  0.05    0.31
Q17   1   0.7457  0.1184  0.4775  11.00000  0.05    0.30
Q18   1   0.6326  0.4212  0.3960  11.00000  0.05    0.30
Q19   1   0.7980  0.4257  0.5407  11.00000  0.05    0.30
Q20   1   0.5190  0.3616  0.2220  11.00000  0.05    0.30
;
_shelx_res_checksum                     16548
_shelx_hkl_file
;
  -1   0   0    0.30    0.30
  -1   0   0    0.10    0.40
   1   0   0   -0.50    0.20
   1   0   0    0.30    0.40
   1   0   0    0.20    0.20
   1   0   0    0.10    0.20
  -2   0   0 4041.10  260.27
   2   0   0 5113.79  261.97
  -3   0   0 3197.98  182.48
  -3   0   0 3186.88  182.58
   3   0   0 3495.05  182.78
   3   0   0 3197.18  180.78
   3   0   0 3192.98  182.48
  -4   0   0 1094.99   65.59
   4   0   0 1208.98   63.09
   4   0   0 1203.58   65.89
   4   0   0 1080.79   63.09
   4   0   0 1022.30   65.39
  -5   0   0  244.88   18.60
  -5   0   0  276.77   18.80
   5   0   0  253.07   15.30
   5   0   0  268.47   18.60
   5   0   0  248.38   15.20
  -6   0   0   58.89    9.30
  -6   0   0   61.69    9.20
   6   0   0   69.89    9.80
   6   0   0   55.99    9.00
   6   0   0   66.39    4.90
   6   0   0   61.09    5.00
  -7   0   0  418.16   30.40
   7   0   0  438.36   30.80
  -8   0   0   53.69   10.90
   8   0   0   55.69   11.60
  -9   0   0   47.10   11.80
   9   0   0   25.10   10.70
 -10   0   0   82.19   15.30
  10   0   0   66.59   13.90
  10  -1   0   -5.20    9.00
 -10   1   0    4.10    8.70
   9  -1   0   63.79   12.60
  -9   1   0   55.49   12.60
   8  -1   0   29.60    9.10
  -8   1   0   40.20   10.40
   7  -1   0  508.05   34.00
  -7   1   0  484.55   34.30
   6  -1   0 1100.79   65.09
   6  -1   0 1062.79   64.99
  -6   1   0 1106.79   65.29
  -6   1   0 1028.20   64.69
   5  -1   0  441.96   29.20
   5  -1   0  432.46   28.80
  -5   1   0  464.45   29.10
  -5   1   0  429.26   28.60
   4  -1   0 3924.91  238.58
   4  -1   0 4352.56  238.78
  -4   1   0 4410.76  238.68
  -4   1   0 4312.67  238.78
   3  -1   0 6939.11  399.46
  -3   1   0 6878.81  399.46
   2  -1   0 4908.51  273.67
  -2   1   0 4498.85  272.77
   1  -1   0 2973.40  173.38
  -1   1   0 2973.50  173.38
   0  -1   0   -0.30    0.30
   0  -1   0   -0.10    0.20
   0  -1   0    0.10    0.30
   0   1   0    0.10    0.30
   0   1   0   -0.10    0.20
   0   1   0    0.00    0.30
  -1  -1   0  317.67   17.60
  -1  -1   0  313.67   17.80
  -1  -1   0  306.27   17.70
   1   1   0  267.97   17.50
   1   1   0  300.57   17.70
   1   1   0  296.07   17.70
  -2  -1   0   40.10    4.00
  -2  -1   0   43.20    3.90
   2   1   0   43.80    4.20
   2   1   0   40.80    3.80
   2   1   0   36.60    4.10
   2   1   0   48.00    4.50
  -3  -1   0 1173.58   68.49
  -3  -1   0 1289.67   68.89
   3   1   0 1255.27   68.89
   3   1   0 1261.17   68.39
   3   1   0 1058.39   67.39
   3   1   0 1188.08   67.59
   3   1   0 1129.09   68.39
  -4  -1   0  400.46   26.30
  -4  -1   0  390.66   26.30
   4   1   0  386.46   26.20
   4   1   0  440.56   26.60
   4   1   0  417.06   24.70
   4   1   0  434.26   26.10
   4   1   0  404.16   24.60
  -5  -1   0  427.26   27.60
  -5  -1   0  400.26   27.60
   5   1   0  381.96   27.40
   5   1   0  416.96   25.40
   5   1   0  425.56   27.20
   5   1   0  449.76   25.40
  -6  -1   0  222.08   17.40
  -6  -1   0  190.58   16.70
   6   1   0  234.18   16.90
   6   1   0  179.58   13.60
   6   1   0  217.68   14.00
   6   1   0  210.18   17.00
   6   1   0  216.78   17.40
  -7  -1   0   85.19   12.10
   7   1   0   86.89    7.60
   7   1   0   95.99   13.20
   8   1   0   13.90    3.80
   8   1   0   23.00    8.90
   8   1   0   15.70    3.50
  -9  -1   0  246.98   23.20
   9   1   0  213.18   22.30
   9   1   0  225.68   13.80
 -10  -1   0   11.50    8.50
  10   1   0   15.50    9.90
  10   1   0   22.90   12.10
  10  -2   0  144.39   20.40
 -10   2   0  211.38   22.10
   9  -2   0  177.98   20.00
  -9   2   0  189.58   20.30
   8  -2   0  426.36   33.10
  -8   2   0  475.45   33.40
   7  -2   0 1960.00  118.79
  -7   2   0 2093.29  118.89
   6  -2   0 2350.56  141.49
   6  -2   0 2584.54  142.39
  -6   2   0 2364.46  141.79
  -6   2   0 2554.84  141.89
   5  -2   0 1078.09   62.19
   5  -2   0 1083.69   61.69
  -5   2   0  973.00   61.49
  -5   2   0 1001.10   61.39
   4  -2   0 2671.93  150.58
   4  -2   0 2719.63  150.18
  -4   2   0 2498.85  149.99
  -4   2   0 2716.63  150.58
   3  -2   0  771.02   44.60
   3  -2   0  771.22   45.00
  -3   2   0  725.93   44.50
  -3   2   0  843.82   45.40
  -3   2   0  748.93   42.80
  -3   2   0  713.23   43.10
   2  -2   0  969.90   53.79
   2  -2   0  922.31   54.29
   2  -2   0  953.60   54.89
  -2   2   0  988.60   54.49
  -2   2   0  941.81   54.99
  -2   2   0  931.41   53.69
   1  -2   0 2282.57  123.99
   1  -2   0 2196.48  123.69
   1  -2   0 2144.89  123.19
  -1   2   0 2191.48  123.19
  -1   2   0 2242.88  123.99
  -1   2   0 2197.98  123.59
   0  -2   0  619.04   37.60
   0  -2   0  667.13   36.70
   0  -2   0  685.93   37.50
   0   2   0  635.44   36.70
   0   2   0  632.04   37.60
   0   2   0  660.53   37.50
  -1  -2   0  988.30   59.49
  -1  -2   0 1024.40   59.69
   1   2   0  991.20   59.49
   1   2   0 1041.00   58.89
   1   2   0 1045.90   59.69
   1   2   0 1169.08   58.99
  -2  -2   0 1284.97   71.99
  -2  -2   0 1255.77   72.19
  -2  -2   0 1248.28   71.79
   2   2   0 1268.07   72.19
   2   2   0 1173.28   71.69
   2   2   0 1350.06   71.99
   2   2   0 1269.37   72.19
  -3  -2   0 1286.27   73.49
  -3  -2   0 1284.17   73.69
   3   2   0 1347.07   74.19
   3   2   0 1122.49   73.09
   3   2   0 1316.37   73.79
   3   2   0 1282.97   73.69
   3   2   0 1336.67   73.49
  -4  -2   0  601.34   36.10
   4   2   0  507.35   34.90
   4   2   0  622.54   36.20
   4   2   0  644.94   35.50
   4   2   0  573.14   36.30
   4   2   0  565.74   35.80
  -5  -2   0    8.70    4.90
   5   2   0   13.40    4.10
   5   2   0   12.50    5.40
   5   2   0   11.10    3.70
   5   2   0   13.50    4.70
   5   2   0   13.80    4.90
  -6  -2   0  190.58   16.10
   6   2   0  165.38   13.20
   6   2   0  190.38   15.90
   6   2   0  169.88   14.80
   6   2   0  164.38   13.10
   6   2   0  172.48   15.30
  -7  -2   0   46.90    9.60
   7   2   0   50.79    6.90
   7   2   0   42.50    6.70
   7   2   0   36.40    9.10
  -8  -2   0   62.19   12.10
   8   2   0   48.60    7.10
   8   2   0   67.59   12.60
   8   2   0   71.19    8.00
  -9  -2   0   70.39   13.30
   9   2   0   44.10    6.70
   9   2   0   66.49    7.50
   9   2   0   47.20   12.30
   9   2   0   62.39   13.70
  10   2   0   28.40   11.50
  10   2   0   21.10    4.50
  10   2   0    7.80   10.30
  10  -3   0  270.87   25.80
 -10   3   0  223.98   24.20
   9  -3   0  283.87   26.80
  -9   3   0  313.07   26.70
   8  -3   0  207.98   20.10
  -8   3   0  166.28   18.60
   7  -3   0  263.47   22.30
  -7   3   0  267.07   21.80
   6  -3   0  108.59   13.00
   6  -3   0  106.79   11.50
  -6   3   0  131.99   12.60
   5  -3   0  588.84   35.50
   5  -3   0  537.65   35.60
  -5   3   0  568.34   35.30
  -5   3   0  525.85   35.60
   4  -3   0 2931.41  165.58
   4  -3   0 2969.50  168.18
  -4   3   0 2841.22  166.38
  -4   3   0 2999.20  163.48
  -4   3   0 3036.30  165.78
  -4   3   0 2810.02  163.38
   3  -3   0 1538.55   86.69
   3  -3   0 1570.04   85.89
   3  -3   0 1504.15   87.69
  -3   3   0 1477.75   86.69
  -3   3   0 1543.35   85.79
  -3   3   0 1506.65   87.59
  -3   3   0 1491.35   85.69
   2  -3   0  553.04   33.30
   2  -3   0  529.65   32.20
   2  -3   0  547.75   32.50
  -2   3   0  544.15   32.40
  -2   3   0  569.74   33.40
  -2   3   0  553.04   32.30
   1  -3   0 3207.08  178.68
   1  -3   0 3181.58  179.68
   1  -3   0 3220.68  179.88
  -1   3   0 3192.08  179.68
  -1   3   0 3230.38  178.58
   0  -3   0  921.91   52.99
   0  -3   0  886.21   53.19
   0   3   0  934.51   52.89
   0   3   0  923.41   53.29
   0   3   0  915.61   51.79
  -1  -3   0 4108.49  236.78
  -1  -3   0 4202.48  237.18
   1   3   0 4490.95  235.78
   1   3   0 4107.89  237.08
   1   3   0 4256.77  236.78
  -2  -3   0    8.80    3.20
  -2  -3   0    6.90    3.30
   2   3   0   12.30    3.90
   2   3   0    6.80    2.70
   2   3   0   11.70    2.90
   2   3   0    6.30    3.40
  -3  -3   0  162.18   12.90
  -3  -3   0  155.28   12.30
   3   3   0  136.39   11.70
   3   3   0  148.49   12.30
   3   3   0  159.28   12.40
   3   3   0  206.58   13.20
   3   3   0  171.78   12.20
  -4  -3   0  441.66   28.70
   4   3   0  496.45   28.90
   4   3   0  444.56   29.20
   4   3   0  398.66   28.20
   4   3   0  428.46   28.50
   4   3   0  474.45   29.10
  -5  -3   0   -4.80    4.10
   5   3   0    1.50    4.50
   5   3   0    1.00    4.40
   5   3   0   -1.10    4.30
   5   3   0   -0.50    4.00
   5   3   0    2.30    3.20
   5   3   0   -1.90    3.50
  -6  -3   0   72.09   10.40
   6   3   0   48.40    9.40
   6   3   0   57.09    8.30
   6   3   0   82.29   10.90
   6   3   0   62.79   10.30
  -7  -3   0   16.40    7.40
   7   3   0   17.90    5.50
   7   3   0   28.80    8.70
   7   3   0    9.20    7.50
   7   3   0   14.20    5.30
   8   3   0  312.07   22.50
   8   3   0  343.77   24.20
   8   3   0  311.67   25.90
   8   3   0  294.47   26.30
   9   3   0  510.55   36.60
   9   3   0  441.16   30.30
  10   3   0  227.38   24.50
  10   3   0  286.47   29.40
  10  -4   0   65.59   15.10
 -10   4   0   88.89   15.40
   9  -4   0  263.27   25.30
  -9   4   0  248.18   23.70
   8  -4   0   34.50   10.90
  -8   4   0   35.00   10.30
   7  -4   0  904.61   58.19
  -7   4   0  911.31   56.99
   6  -4   0 1040.30   68.09
   6  -4   0 1126.79   67.19
  -6   4   0 1175.38   67.49
   5  -4   0 2023.50  114.39
   5  -4   0 1982.70  115.49
  -5   4   0 1970.50  115.49
  -5   4   0 1901.21  111.39
  -5   4   0 2070.79  114.49
  -5   4   0 1975.90  111.49
   4  -4   0  843.62   51.69
   4  -4   0  837.42   50.19
  -4   4   0  876.71   51.69
  -4   4   0  838.42   50.29
  -4   4   0  829.32   48.90
  -4   4   0  848.92   49.00
   3  -4   0 4961.30  282.27
   3  -4   0 4889.91  283.67
   3  -4   0 5144.29  282.37
  -3   4   0 5151.08  282.27
  -3   4   0 5200.68  283.87
  -3   4   0 5007.80  282.37
  -3   4   0 5022.90  282.27
   2  -4   0 3665.13  208.98
   2  -4   0 3696.63  207.58
   2  -4   0 3686.33  208.48
  -2   4   0 3787.72  209.08
  -2   4   0 3784.22  207.48
  -2   4   0 3661.63  208.28
   1  -4   0   38.70    4.50
   1  -4   0   55.09    6.60
   1  -4   0   41.80    6.20
  -1   4   0   46.70    4.20
  -1   4   0   47.00    6.30
  -1   4   0   52.99    6.70
   0  -4   0 1306.47   74.69
   0  -4   0 1350.66   76.69
   0  -4   0 1365.76   77.19
   0   4   0 1294.37   76.89
   0   4   0 1373.96   74.99
   0   4   0 1284.77   76.39
  -1  -4   0  119.19   11.20
  -1  -4   0  132.49   11.00
   1   4   0  142.59   10.80
   1   4   0  133.49    9.20
   1   4   0  151.18    9.80
   1   4   0  125.69   11.20
  -2  -4   0    7.00    4.30
  -2  -4   0   12.80    4.20
   2   4   0   10.30    3.60
   2   4   0   11.70    3.30
   2   4   0   12.40    3.60
   2   4   0   13.00    4.50
  -3  -4   0  394.66   24.50
   3   4   0  370.56   23.70
   3   4   0  372.56   24.90
   3   4   0  336.27   23.50
   3   4   0  387.86   25.00
  -4  -4   0  179.78   15.10
   4   4   0  170.98   15.80
   4   4   0  193.88   14.60
   4   4   0  167.08   13.30
   4   4   0  145.79   13.80
   4   4   0  144.69   12.90
   4   4   0  154.98   14.20
   5   4   0  728.13   42.30
   5   4   0  712.33   44.30
   5   4   0  601.84   41.70
   5   4   0  678.13   42.60
   5   4   0  659.63   42.60
   5   4   0  634.54   41.70
   6   4   0  410.76   27.80
   6   4   0  313.87   25.50
   6   4   0  355.96   25.80
   6   4   0  401.96   27.00
   7   4   0   60.19    9.70
   7   4   0   65.19   10.10
   7   4   0   69.39   11.60
   7   4   0   64.99   11.90
   8   4   0  390.36   31.90
   8   4   0  430.26   29.70
   8   4   0  440.16   32.50
   9   4   0  263.37   24.80
   9   4   0  232.08   20.50
   9   4   0  294.37   25.30
  10  -5   0  215.28   24.50
 -10   5   0  209.58   22.60
   9  -5   0  895.51   61.39
  -9   5   0  934.21   60.29
   8  -5   0  571.94   41.60
  -7   5   0  541.75   37.20
   6  -5   0 2476.85  139.49
   6  -5   0 2421.16  141.19
  -6   5   0 2456.65  135.89
  -6   5   0 2488.95  139.49
  -6   5   0 2276.87  135.69
   5  -5   0  841.42   56.19
   5  -5   0  915.41   54.59
  -5   5   0  951.50   52.89
  -5   5   0  896.31   52.79
  -5   5   0  910.91   54.69
   4  -5   0  156.88   14.50
   4  -5   0  155.58   12.30
  -4   5   0  176.88   12.30
  -4   5   0  147.89   12.60
  -4   5   0  149.99   12.00
  -4   5   0  155.58   14.20
   3  -5   0  619.84   38.20
   3  -5   0  612.04   36.20
  -3   5   0  594.54   36.20
  -3   5   0  594.24   38.00
  -3   5   0  573.04   36.70
  -3   5   0  614.24   36.80
   2  -5   0   40.30    5.20
   2  -5   0   34.90    7.30
   2  -5   0   41.60    6.50
  -2   5   0   46.30    5.10
  -2   5   0   35.40    6.60
  -2   5   0   36.80    6.20
   1  -5   0   25.80    5.70
   1  -5   0   13.10    5.20
   1  -5   0   27.20    3.60
  -1   5   0   28.90    3.50
  -1   5   0   21.90    5.30
  -1   5   0   20.50    5.20
   0  -5   0   21.50    5.30
   0  -5   0   23.80    3.20
   0   5   0   22.70    4.80
   0   5   0   23.60    3.40
   0   5   0   17.20    4.80
  -1  -5   0   90.89   10.10
  -1  -5   0   92.59   10.10
   1   5   0   97.79    7.20
   1   5   0   90.09    7.70
   1   5   0   95.89    9.90
   1   5   0   83.59    8.70
  -2  -5   0  305.67   20.80
  -2  -5   0  279.87   20.90
   2   5   0  284.37   19.90
   2   5   0  229.78   20.40
   2   5   0  300.57   18.70
   2   5   0  305.67   18.60
  -3  -5   0  474.85   29.40
   3   5   0  453.05   29.30
   3   5   0  442.06   27.90
   3   5   0  492.05   30.40
   3   5   0  376.56   29.40
   3   5   0  430.46   27.80
  -4  -5   0  471.45   28.90
   4   5   0  427.36   29.30
   4   5   0  407.36   27.40
   4   5   0  394.86   29.00
   5   5   0  275.27   22.20
   5   5   0  295.47   21.60
   5   5   0  297.17   22.70
   5   5   0  367.76   24.20
   5   5   0  254.37   21.10
   6   5   0 1477.75   81.09
   6   5   0 1253.47   80.79
   6   5   0 1279.17   80.09
   7   5   0  136.69   17.00
   7   5   0  201.38   19.00
   7   5   0  191.58   18.00
   8   5   0   51.59   12.00
   8   5   0   53.59   12.00
   8   5   0   54.69   11.10
   9   5   0   64.29   13.80
   9   5   0   37.10   12.10
   9   5   0   47.10   11.90
   9  -6   0  644.24   46.00
  -9   6   0  596.14   43.30
   8  -6   0  208.68   22.20
  -8   6   0  201.38   20.70
   7  -6   0   95.69   15.20
  -7   6   0  104.39    8.40
  -7   6   0  116.99    8.80
  -7   6   0  121.49   13.90
   6  -6   0  223.88   18.30
   6  -6   0  217.28   19.80
  -6   6   0  235.28   15.70
  -6   6   0  226.28   15.70
  -6   6   0  209.18   18.30
   5  -6   0   19.30    5.80
   5  -6   0   19.30    7.80
  -5   6   0   19.50    5.30
  -5   6   0   25.30    6.10
  -5   6   0   19.50    5.20
   4  -6   0    0.20    3.30
   4  -6   0    1.40    5.80
  -4   6   0   -3.90    4.20
  -4   6   0    0.60    3.80
  -4   6   0   -0.90    3.70
   3  -6   0  563.54   37.90
   3  -6   0  583.84   35.60
  -3   6   0  584.54   36.70
  -3   6   0  579.74   37.00
  -3   6   0  598.84   38.00
  -3   6   0  593.24   35.30
   2  -6   0   32.00    4.80
   2  -6   0   32.60    6.90
   2  -6   0   38.20    7.50
  -2   6   0   33.80    6.80
  -2   6   0   31.00    6.80
  -2   6   0   33.00    6.90
  -2   6   0   31.30    4.60
   1  -6   0   45.90    8.00
   1  -6   0   46.80    4.90
   1  -6   0   51.29    8.30
  -1   6   0   45.90    8.50
  -1   6   0   47.30    4.80
  -1   6   0   44.60    7.60
  -1   6   0   48.60    8.30
   0  -6   0   55.59    9.00
   0  -6   0   58.59    5.10
   0  -6   0   47.60    8.20
   0   6   0   54.19    5.10
   0   6   0   56.89    8.80
   0   6   0   43.70    7.40
   0   6   0   49.60    9.00
  -1  -6   0   96.69   12.10
  -1  -6   0  120.49   12.10
   1   6   0   74.89   11.10
   1   6   0   92.89   10.80
   1   6   0   98.49    8.50
   1   6   0  112.39    8.00
   1   6   0  102.89   10.90
  -2  -6   0 1231.78   73.59
   2   6   0 1212.48   74.19
   2   6   0 1264.17   70.79
   2   6   0 1240.08   71.19
   2   6   0 1202.38   72.89
  -3  -6   0 1159.38   70.79
   3   6   0 1268.57   72.49
   3   6   0 1111.09   68.99
   3   6   0 1168.48   70.89
   3   6   0 1229.68   69.09
  -4  -6   0   28.90    7.20
   4   6   0   26.50    6.10
   4   6   0   17.40    6.70
   4   6   0   26.30    6.50
   4   6   0   18.40    8.10
  -5  -6   0  143.29   13.80
   5   6   0  104.79   12.00
   5   6   0  141.09   16.90
   5   6   0  138.99   14.70
   5   6   0  103.09   11.50
   6   6   0    4.50    7.70
   6   6   0   16.70    8.10
   6   6   0   21.50    8.30
   7   6   0    9.70    9.00
   7   6   0   14.50    8.60
   8   6   0  144.09   19.10
   8   6   0  144.89   17.50
   8   6   0  139.09   17.80
   9  -7   0    7.30   10.30
  -9   7   0   10.20    8.40
   8  -7   0    2.80    9.50
  -8   7   0   15.40    8.70
   7  -7   0   26.90   10.50
  -7   7   0   21.90    5.00
  -7   7   0   18.90    8.30
   6  -7   0  591.74   40.70
   6  -7   0  587.64   42.10
  -6   7   0  656.33   39.50
  -6   7   0  573.04   37.30
   5  -7   0   62.89    9.20
   5  -7   0   61.39   12.20
  -5   7   0   67.19    9.30
  -5   7   0   92.49   10.60
  -5   7   0   68.09    9.50
   4  -7   0   83.89   13.00
   4  -7   0  101.69   10.10
  -4   7   0   83.59   10.80
  -4   7   0   90.49    9.70
  -4   7   0   97.09   10.70
   3  -7   0    5.30    6.30
   3  -7   0   19.10    4.50
  -3   7   0    6.60    5.70
  -3   7   0   -1.90    4.70
  -3   7   0    2.20    3.60
   2  -7   0  210.78   14.30
   2  -7   0  224.98   18.50
  -2   7   0  232.08   14.40
  -2   7   0  188.68   17.80
  -2   7   0  198.08   17.30
   1  -7   0  557.64   35.30
   1  -7   0  513.25   30.20
  -1   7   0  501.35   30.20
  -1   7   0  495.95   33.80
  -1   7   0  522.75   34.90
   0  -7   0  820.42   50.99
   0   7   0  779.92   49.90
   0   7   0  853.01   51.69
   0   7   0  817.12   46.40
   0   7   0  791.32   46.40
  -1  -7   0   10.90    6.00
   1   7   0    6.20    4.90
   1   7   0    9.40    7.10
   1   7   0    2.70    3.40
   1   7   0    6.10    2.90
  -2  -7   0  309.87   23.10
   2   7   0  294.47   18.80
   2   7   0  285.07   19.70
   2   7   0  262.77   23.20
   2   7   0  285.57   21.50
  -3  -7   0    2.10    5.80
   3   7   0   -0.20    3.40
   3   7   0   -1.90    6.20
   3   7   0    6.00    4.80
  -4  -7   0  158.68   15.80
   4   7   0  136.19   13.80
   4   7   0  159.08   17.50
   4   7   0  138.59   12.50
  -5  -7   0  317.67   23.70
   5   7   0  264.07   21.60
   5   7   0  375.26   23.80
   5   7   0  259.97   24.70
   5   7   0  262.27   24.80
   6   7   0 1032.80   66.09
   7   7   0  542.65   40.90
   7   7   0  694.83   44.00
   8  -8   0   49.30   13.50
  -8   8   0   41.70   10.70
   7  -8   0  126.39   18.20
  -7   8   0  115.89   11.60
  -7   8   0  132.99   15.80
  -7   8   0  140.09   17.00
   6  -8   0  110.99   17.70
  -6   8   0  124.39   12.80
  -6   8   0  152.38   13.90
  -6   8   0  126.19   13.60
   5  -8   0   35.90   10.60
   5  -8   0   37.10    8.20
  -5   8   0   37.20    7.00
  -5   8   0   42.70    9.00
   4  -8   0   18.00    5.70
   4  -8   0   24.60   10.20
  -4   8   0   20.20    5.50
  -4   8   0   25.10    7.40
   3  -8   0   96.49    9.20
   3  -8   0   91.79   13.60
  -3   8   0   96.39   12.80
  -3   8   0   94.19    8.50
   2  -8   0    5.40    3.10
   2  -8   0    9.60    7.70
  -2   8   0   -3.40    6.40
  -2   8   0    7.20    3.00
   1  -8   0   -1.00    6.30
   1  -8   0    0.40    2.20
  -1   8   0   -6.00    6.30
  -1   8   0    0.80    2.10
   0  -8   0  101.59   14.50
   0   8   0  120.39   15.60
   0   8   0  114.79    8.00
   0   8   0  115.89    8.00
  -1  -8   0    2.60    6.70
   1   8   0   10.00    3.00
   1   8   0    3.00    7.30
   1   8   0    2.70    2.60
  -2  -8   0  408.06   32.10
   2   8   0  447.06   27.30
   2   8   0  434.16   33.20
   2   8   0  470.45   28.10
  -3  -8   0  682.43   44.70
   3   8   0  691.63   41.20
   3   8   0  634.24   41.70
   3   8   0  728.03   47.20
  -4  -8   0  317.37   24.00
   4   8   0  298.97   26.20
   4   8   0  267.87   20.50
   5   8   0  418.76   34.90
   5   8   0  458.15   31.30
   6   8   0  457.85   35.30
   6   8   0  471.15   33.50
   7  -9   0   47.90   17.20
  -7   9   0   44.10   10.40
  -7   9   0   39.60    8.30
   6  -9   0   27.80   11.50
  -6   9   0   42.50    9.00
  -6   9   0   33.40    7.80
   5  -9   0   15.20   10.30
   5  -9   0    9.40    6.60
  -5   9   0   18.20    8.40
  -5   9   0    6.90    5.10
   4  -9   0   46.60   11.90
   4  -9   0   38.60    7.00
  -4   9   0   19.20    8.80
  -4   9   0   54.99    6.90
   3  -9   0    8.70    8.40
  -3   9   0    4.50    9.50
  -3   9   0   12.30    3.60
   2  -9   0  145.69   10.10
  -2   9   0  162.38   10.00
  -2   9   0  161.48   18.70
   1  -9   0  942.81   60.09
  -1   9   0  931.71   60.59
   0  -9   0  610.64   46.60
   0   9   0  827.92   49.60
  -1  -9   0  295.17   25.80
   1   9   0  301.97   17.90
   1   9   0  314.77   26.70
  -2  -9   0  935.11   59.39
   2   9   0  971.50   61.39
   2   9   0  889.81   53.49
   3   9   0  414.16   27.10
   3   9   0  412.06   26.30
  -4  -9   0  394.16   29.00
   4   9   0  342.17   25.80
   4   9   0  373.26   26.90
   4   9   0  353.96   30.80
  -5  -9   0   -2.00    7.40
   5   9   0   -7.90    6.50
   5   9   0  -17.70    9.70
   5 -10   0   24.40   11.30
  -5  10   0   15.00    8.60
   4 -10   0  540.35   40.10
  -4  10   0  551.94   38.60
  -4  10   0  505.05   31.40
   3 -10   0  206.58   21.10
  -3  10   0  160.68   18.80
   2 -10   0  167.88   18.80
  -2  10   0  142.59   19.40
   1 -10   0  212.58   21.60
  -1  10   0  214.18   23.00
   0 -10   0  708.83   48.70
  -1 -10   0   54.59   12.00
   1  10   0   58.99   14.10
  -2 -10   0   13.80    8.60
   2  10   0   -4.90    8.80
  -3 -10   0   -3.20    8.00
   2 -11   0   33.70   12.30
  -2  11   0   37.90   12.50
   1 -11   0   19.30   10.50
  -1  11   0    1.60   10.30
   0 -11   0   21.80   11.50
   0  11   0   -1.20   10.70
   0  11  -1   -8.60   10.30
   0 -11   1   10.50   11.10
  -1  11  -1   25.10   18.20
   1 -11   1   23.70   10.90
  -2  11  -1   -0.90   10.30
   2 -11   1   13.50   11.10
   3  10  -1   46.20    8.20
  -3 -10   1   67.79   12.40
   2  10  -1   59.59   13.50
   2  10  -1   56.39    6.90
  -2 -10   1   76.99   13.50
   1  10  -1   71.39   15.10
   1  10  -1   77.69    6.90
  -1 -10   1   76.59   13.30
   0  10  -1  128.39   18.50
   0  10  -1  122.89    8.70
   0  10  -1  154.58   10.40
   0 -10   1  129.99   17.20
  -1  10  -1    0.60    2.20
  -1  10  -1    1.60    2.30
  -1  10  -1   20.00    9.90
   1 -10   1    2.40    7.70
  -2  10  -1   16.10   10.10
  -2  10  -1   27.00    4.10
   2 -10   1   35.60   10.50
  -3  10  -1   11.40    4.10
  -3  10  -1   -3.30    8.40
   3 -10   1    5.00    7.10
   3 -10   1   -2.40    7.10
  -4  10  -1  303.07   26.10
  -4  10  -1  313.17   25.30
   4 -10   1  333.97   29.10
  -5  10  -1   37.80   11.20
  -5  10  -1   45.60    8.00
   5 -10   1   55.89   13.70
   5   9  -1   21.90   13.00
   5   9  -1    6.60    8.10
   5   9  -1   30.70   10.90
  -5  -9   1   24.60    9.70
   4   9  -1   43.70    8.10
   4   9  -1   54.39    9.90
   4   9  -1   61.99   13.90
  -4  -9   1   55.69   11.60
   3   9  -1   54.49   12.90
   3   9  -1   75.29   15.60
   3   9  -1   68.59    8.50
  -3  -9   1   70.39   12.30
   2   9  -1    2.60    4.60
   2   9  -1   -1.00    8.60
   2   9  -1    5.20    4.00
  -2  -9   1    3.40    8.70
   1   9  -1   92.99    8.40
   1   9  -1   66.89   13.20
   1   9  -1   86.89    8.00
  -1  -9   1   78.29   12.90
   0   9  -1   58.59    6.60
   0   9  -1   81.79   14.20
   0  -9   1   78.59   12.60
  -1   9  -1   25.50    4.40
  -1   9  -1   16.80    9.90
   1  -9   1   28.20    8.80
   1  -9   1   22.00    6.90
  -2   9  -1   94.89   14.30
  -2   9  -1   79.69    8.20
   2  -9   1  107.29   14.80
   2  -9   1   84.59    8.10
  -3   9  -1  117.49   18.30
  -3   9  -1  140.79   11.30
   3  -9   1  150.78   18.30
   3  -9   1  115.09   11.40
  -4   9  -1  374.36   24.20
  -4   9  -1  334.67   26.90
   4  -9   1  346.97   28.80
  -5   9  -1  614.74   41.90
  -5   9  -1  645.04   40.10
   5  -9   1  626.54   45.00
  -6   9  -1   39.70    8.80
  -6   9  -1   39.00    9.30
   6  -9   1   30.10   11.90
  -7   9  -1   69.29   10.40
  -7   9  -1   90.69   15.30
   6   8  -1   -8.70    9.70
   6   8  -1   10.90    8.60
   6   8  -1   13.90    9.30
   5   8  -1   36.90   11.10
   5   8  -1   45.40   10.50
   5   8  -1   23.60   11.30
  -5  -8   1   42.70    9.80
   4   8  -1   49.70    9.20
   4   8  -1   46.00    8.30
   4   8  -1   40.00   12.50
  -4  -8   1   67.99   11.10
   3   8  -1    2.80    8.70
   3   8  -1   14.20    5.30
   3   8  -1   11.50    7.30
  -3  -8   1    6.60    6.70
   2   8  -1   -2.80    8.60
   2   8  -1    2.20    4.60
   2   8  -1   -2.40    3.40
  -2  -8   1   -6.40    5.10
   1   8  -1  136.19   17.20
   1   8  -1  193.88   13.50
   1   8  -1  177.08   12.70
  -1  -8   1  167.48   16.40
  -1  -8   1  168.48   18.30
   0   8  -1   14.40    8.50
   0   8  -1   23.90    4.50
   0  -8   1   27.10    4.80
   0  -8   1   25.30    8.80
   0  -8   1   31.70    8.60
  -1   8  -1  665.93   40.60
  -1   8  -1  734.13   46.20
   1  -8   1  692.23   44.80
   1  -8   1  697.43   40.70
   1  -8   1  663.43   45.50
  -2   8  -1  243.78   16.50
  -2   8  -1  228.98   21.30
   2  -8   1  250.77   21.10
   2  -8   1  212.68   20.20
   2  -8   1  252.27   16.90
  -3   8  -1   74.09    8.70
  -3   8  -1   72.09   11.70
   3  -8   1   72.49    9.00
   3  -8   1   81.59   12.50
  -4   8  -1   16.70    5.70
  -4   8  -1   15.20    6.80
   4  -8   1   15.70    6.10
   4  -8   1   13.20    8.60
  -5   8  -1   84.79   11.30
  -5   8  -1   78.99   10.30
   5  -8   1   87.99   14.10
   5  -8   1   72.49   10.70
  -6   8  -1    5.80    6.00
  -6   8  -1   14.10    7.10
  -6   8  -1   10.10    6.00
   6  -8   1   14.30   10.00
  -7   8  -1  402.76   29.10
  -7   8  -1  352.86   25.30
   7  -8   1  424.76   32.70
  -8   8  -1  238.58   22.80
   8  -8   1  255.57   32.30
   7   7  -1  132.59   18.50
   7   7  -1  159.28   17.10
   7   7  -1   97.39   15.60
   6   7  -1   15.30   10.60
   6   7  -1   26.50    9.30
   6   7  -1   22.10    8.60
   5   7  -1   33.70    8.60
   5   7  -1   31.10   10.20
   5   7  -1   50.09   10.90
   4   7  -1   33.90    8.00
   4   7  -1   24.00    6.20
   4   7  -1    6.50    8.50
  -4  -7   1   23.10    7.40
   3   7  -1   11.40    5.80
   3   7  -1   12.30    5.00
   3   7  -1   16.40    5.50
   3   7  -1   19.20    8.70
  -3  -7   1   10.40    8.60
  -3  -7   1   23.50    7.20
   2   7  -1 1261.37   75.39
   2   7  -1 1253.17   73.49
   2   7  -1 1266.37   74.39
  -2  -7   1 1247.48   75.89
  -2  -7   1 1334.67   77.89
   1   7  -1  300.17   19.00
   1   7  -1  293.77   19.80
   1   7  -1  252.97   22.90
  -1  -7   1  304.57   23.60
  -1  -7   1  295.27   22.40
   0   7  -1   50.89    6.10
   0   7  -1   55.29    8.80
   0  -7   1   50.79    6.20
   0  -7   1   47.70    8.70
   0  -7   1   53.29   10.40
  -1   7  -1   10.50    3.70
  -1   7  -1   15.40    5.50
   1  -7   1    9.90    3.70
   1  -7   1   10.60    6.20
   1  -7   1   21.70    7.50
  -2   7  -1   25.00    4.80
  -2   7  -1   22.20    6.50
  -2   7  -1    8.80    5.40
   2  -7   1   29.40    7.90
   2  -7   1   24.90    5.10
   2  -7   1   13.50    6.30
  -3   7  -1  215.78   15.60
  -3   7  -1  213.28   17.20
  -3   7  -1  191.28   17.30
   3  -7   1  224.58   16.50
   3  -7   1  233.78   18.50
   3  -7   1  207.58   18.60
  -4   7  -1  168.18   15.00
  -4   7  -1  180.78   14.10
  -4   7  -1  149.49   14.30
   4  -7   1  183.48   14.40
   4  -7   1  147.59   16.40
  -5   7  -1 1813.62  101.39
  -5   7  -1 1622.14  102.19
  -5   7  -1 1785.82  101.69
   5  -7   1 1740.93  104.29
   5  -7   1 1747.23  101.89
  -6   7  -1  638.94   41.70
  -6   7  -1  702.03   46.40
  -6   7  -1  697.83   44.00
   6  -7   1  707.73   47.00
  -7   7  -1  653.13   40.20
  -7   7  -1  680.33   40.40
  -7   7  -1  667.43   44.10
   7  -7   1  685.13   47.30
  -8   7  -1  865.11   57.49
   8  -7   1  930.01   60.79
  -9   7  -1  338.07   29.30
   9  -7   1  341.67   31.10
   8   6  -1  129.09   17.40
   8   6  -1   91.79   15.30
   8   6  -1  127.29   16.70
   7   6  -1  364.16   28.20
   7   6  -1  382.96   28.00
   7   6  -1  279.27   26.60
   6   6  -1   10.00    6.70
   6   6  -1   -1.90    6.00
   6   6  -1    7.20    8.00
   5   6  -1   93.59   11.00
   5   6  -1   96.89   12.10
   5   6  -1   93.49   12.60
   5   6  -1   93.39   12.30
   5   6  -1  136.29   15.20
   4   6  -1    4.60    4.60
   4   6  -1    5.10    5.20
   4   6  -1    5.90    6.70
   4   6  -1    4.40    5.30
  -4  -6   1   -1.80    6.10
  -4  -6   1    5.20    5.60
   3   6  -1   13.30    5.50
   3   6  -1    8.50    5.00
   3   6  -1    8.60    4.40
  -3  -6   1    7.10    6.80
  -3  -6   1   19.70    5.80
   2   6  -1    5.50    4.40
   2   6  -1    3.50    4.20
   2   6  -1    0.80    4.60
   2   6  -1    3.90    3.70
  -2  -6   1   -3.40    5.20
   1   6  -1  197.18   16.50
   1   6  -1  212.98   15.60
   1   6  -1  204.58   14.80
  -1  -6   1  207.68   17.20
  -1  -6   1  212.18   16.20
  -1  -6   1  187.78   13.90
   0   6  -1   60.49    6.30
   0   6  -1   50.89    7.50
   0   6  -1   68.29    9.20
   0  -6   1   59.29    8.60
   0  -6   1   54.39    9.00
  -1   6  -1 3133.59  178.28
  -1   6  -1 3035.30  176.08
  -1   6  -1 3173.28  174.18
   1  -6   1 3029.90  176.28
   1  -6   1 3145.49  176.98
  -2   6  -1 1589.54   93.69
  -2   6  -1 1609.54   91.89
  -2   6  -1 1641.34   94.09
   2  -6   1 1563.44   92.29
   2  -6   1 1589.44   94.09
   2  -6   1 1673.93   94.29
  -3   6  -1 1016.90   60.19
  -3   6  -1 1053.59   62.19
  -3   6  -1 1045.10   61.29
   3  -6   1 1002.00   62.19
   3  -6   1  983.30   60.39
   3  -6   1 1059.99   61.69
  -4   6  -1 3131.49  175.88
  -4   6  -1 3131.99  175.58
   4  -6   1 3120.09  175.78
   4  -6   1 3001.80  177.48
   4  -6   1 3103.69  175.98
  -5   6  -1 2114.89  121.69
  -5   6  -1 2145.69  120.49
  -5   6  -1 2146.09  120.49
   5  -6   1 2040.10  123.39
   5  -6   1 2088.79  121.59
  -6   6  -1  297.27   21.10
  -6   6  -1  334.97   24.10
  -6   6  -1  333.97   21.40
   6  -6   1  349.57   26.80
  -7   6  -1  261.97   18.10
  -7   6  -1  221.38   15.30
  -7   6  -1  233.68   20.20
   7  -6   1  239.48   22.90
  -8   6  -1   59.99   11.90
   8  -6   1   69.49   14.10
  -9   6  -1   49.50   12.30
   9  -6   1   63.49   13.80
   9   5  -1   60.79   14.30
   9   5  -1   45.60   10.70
   9   5  -1   61.59   13.20
   8   5  -1   95.79   15.60
   8   5  -1  109.99   15.00
   8   5  -1   81.09   13.20
   7   5  -1    3.10    8.50
   7   5  -1   -5.80    5.40
   7   5  -1    2.60    6.50
   6   5  -1    9.70    7.30
   6   5  -1    7.60    7.30
   6   5  -1    8.30    6.80
   5   5  -1   71.29   11.10
   5   5  -1   59.29    9.20
   5   5  -1   61.69    9.80
   5   5  -1   62.09    9.80
   5   5  -1   42.30    8.20
   4   5  -1  277.47   19.10
   4   5  -1  216.78   18.40
   4   5  -1  246.78   19.20
   4   5  -1  281.87   20.50
  -4  -5   1  270.67   20.50
  -4  -5   1  289.57   19.40
   3   5  -1  886.41   56.99
   3   5  -1  968.20   58.79
   3   5  -1  943.51   57.09
   3   5  -1 1028.00   57.89
  -3  -5   1  989.10   59.19
  -3  -5   1  999.20   57.49
   2   5  -1 1350.66   80.49
   2   5  -1 1399.56   83.59
   2   5  -1 1448.96   79.89
   2   5  -1 1409.96   80.19
  -2  -5   1 1304.77   81.79
  -2  -5   1 1426.56   80.99
   1   5  -1 2612.64  149.19
   1   5  -1 2701.53  149.79
   1   5  -1 2657.83  150.98
  -1  -5   1 2664.63  151.18
  -1  -5   1 2594.94  150.08
   0   5  -1 1363.36   81.19
   0   5  -1 1461.35   79.59
   0   5  -1 1342.77   80.29
   0  -5   1 1361.86   83.19
   0  -5   1 1446.86   80.89
   0  -5   1 1377.86   79.19
  -1   5  -1 2761.42  153.58
  -1   5  -1 2796.52  155.08
  -1   5  -1 2617.04  155.18
   1  -5   1 2915.71  155.38
   1  -5   1 2658.23  153.78
   1  -5   1 2671.13  155.48
  -2   5  -1 3181.48  181.88
  -2   5  -1 3139.19  182.98
  -2   5  -1 3033.00  183.08
   2  -5   1 3307.47  183.38
   2  -5   1 3452.35  183.68
   2  -5   1 3339.57  182.38
  -3   5  -1 1011.20   59.79
  -3   5  -1 1023.20   60.09
  -3   5  -1  993.80   61.09
   3  -5   1 1049.70   60.39
   3  -5   1 1054.09   60.09
   3  -5   1  997.70   61.19
  -4   5  -1   41.90    6.90
  -4   5  -1   35.80    7.50
  -4   5  -1   43.20    6.10
   4  -5   1   51.49    7.30
   4  -5   1   43.10    6.60
   4  -5   1   37.40    8.00
  -5   5  -1  123.69   12.60
  -5   5  -1  127.49   10.30
  -5   5  -1  126.89   10.30
   5  -5   1  136.49   14.30
  -6   5  -1   -1.10    4.70
  -6   5  -1    1.30    2.80
  -6   5  -1    1.80    2.90
   6  -5   1    0.00    7.20
  -7   5  -1  439.36   31.40
  -8   5  -1  291.27   24.60
   8  -5   1  247.18   25.40
  -9   5  -1  204.28   23.40
   9  -5   1  260.67   25.10
 -10   5  -1    5.00   10.50
  10  -5   1   35.00   13.90
   9   4  -1   -0.40    9.30
   9   4  -1   -9.70    6.20
   9   4  -1    1.50    8.90
   8   4  -1    0.10    7.90
   8   4  -1   -8.80    5.80
   8   4  -1   10.00    7.30
   7   4  -1   32.60    7.70
   7   4  -1   46.30   10.50
   7   4  -1   35.40    7.90
   7   4  -1   41.30   10.00
   6   4  -1  537.75   36.30
   6   4  -1  530.95   37.20
   6   4  -1  563.94   37.30
   6   4  -1  574.34   36.90
   6   4  -1  606.84   38.10
   5   4  -1  818.22   51.79
   5   4  -1  859.41   51.99
   5   4  -1  826.22   51.99
   5   4  -1  825.52   51.89
   5   4  -1  905.81   52.39
   4   4  -1  720.83   43.50
   4   4  -1  730.73   43.80
   4   4  -1  676.53   43.60
   4   4  -1  706.73   43.90
  -4  -4   1  719.23   44.20
   3   4  -1 1172.28   67.39
   3   4  -1 1168.28   68.29
   3   4  -1 1124.99   67.69
   3   4  -1 1145.29   67.49
  -3  -4   1 1179.98   67.39
   2   4  -1 2874.51  161.58
   2   4  -1 2469.15  159.88
   2   4  -1 2885.51  160.58
   2   4  -1 2930.01  160.28
  -2  -4   1 3015.30  161.88
  -2  -4   1 2927.51  160.68
   1   4  -1 1785.02   98.99
   1   4  -1 1651.93   97.49
   1   4  -1 1787.12   97.99
  -1  -4   1 1593.34   98.79
  -1  -4   1 1765.62   98.29
  -1  -4   1 1748.93   97.39
   0   4  -1 1567.24   85.89
   0   4  -1 1469.15   86.19
   0   4  -1 1456.65   86.99
   0  -4   1 1505.25   87.19
   0  -4   1 1600.24   86.59
   0  -4   1 1481.55   85.59
  -1   4  -1  246.38   18.50
  -1   4  -1  283.77   17.90
  -1   4  -1  309.47   19.30
   1  -4   1  293.97   19.30
   1  -4   1  311.27   19.10
   1  -4   1  283.47   18.20
  -2   4  -1  372.96   24.70
  -2   4  -1  409.16   25.40
  -2   4  -1  401.76   24.50
   2  -4   1  377.86   25.30
   2  -4   1  421.46   25.20
  -3   4  -1   43.40    6.60
  -3   4  -1   30.00    5.10
  -3   4  -1   25.90    4.60
   3  -4   1   42.40    6.50
   3  -4   1   33.70    5.20
   3  -4   1   35.10    5.20
  -4   4  -1  980.10   57.09
  -4   4  -1  929.21   57.79
   4  -4   1  951.40   56.89
   4  -4   1  979.90   58.19
   4  -4   1  956.40   55.59
  -5   4  -1 1086.69   68.99
  -5   4  -1 1131.89   65.59
  -5   4  -1 1212.98   65.59
  -5   4  -1 1170.88   68.59
   5  -4   1 1127.49   68.29
   5  -4   1 1168.18   69.49
  -6   4  -1  201.38   16.50
  -6   4  -1  172.98   11.20
   6  -4   1  192.98   15.90
   6  -4   1  186.18   17.60
  -7   4  -1    0.80    6.40
   7  -4   1    1.10    7.40
  -8   4  -1  205.48   19.80
   8  -4   1  163.88   20.40
  -9   4  -1  152.68   19.00
   9  -4   1  124.89   18.10
 -10   4  -1   15.80   10.00
  10  -4   1   -0.60   10.10
  10   3  -1   29.70    6.90
  10   3  -1   37.80   14.60
  10   3  -1   58.29   13.10
   9   3  -1  138.99   13.20
   9   3  -1  155.38   19.20
   9   3  -1  159.48   19.90
   8   3  -1  319.77   24.90
   8   3  -1  268.57   19.70
   8   3  -1  226.58   22.20
   8   3  -1  271.07   19.80
   7   3  -1   82.59   10.10
   7   3  -1   86.99   12.90
   7   3  -1  104.99   10.60
   7   3  -1   63.59   10.70
   6   3  -1  370.56   27.50
   6   3  -1  441.96   28.50
   6   3  -1  415.46   28.90
   6   3  -1  404.66   26.80
   5   3  -1 1382.76   80.99
   5   3  -1 1534.95   80.79
   5   3  -1 1149.58   79.99
   5   3  -1 1478.15   81.79
   4   3  -1 1781.22  104.89
   4   3  -1 1973.40  105.59
   4   3  -1 1767.02  105.09
   4   3  -1 1725.23  105.19
   4   3  -1 1969.90  105.49
  -4  -3   1 1785.32  105.19
   3   3  -1  558.34   32.40
   3   3  -1  520.15   32.10
   3   3  -1  547.25   32.20
   3   3  -1  507.25   32.30
   3   3  -1  508.95   32.00
  -3  -3   1  526.55   31.60
  -3  -3   1  496.05   32.30
   2   3  -1   18.20    4.00
   2   3  -1   18.70    4.10
   2   3  -1   18.80    3.70
   2   3  -1   23.60    4.10
  -2  -3   1   18.40    4.30
  -2  -3   1   22.10    3.70
   1   3  -1   50.49    4.70
   1   3  -1   47.40    4.80
   1   3  -1   46.50    5.40
  -1  -3   1   44.50    5.00
  -1  -3   1   42.40    5.60
  -1  -3   1   42.00    4.30
   0   3  -1 1135.39   65.19
   0   3  -1 1198.48   65.99
   0   3  -1 1124.59   65.29
   0  -3   1 1190.58   65.49
   0  -3   1 1071.39   64.99
   0  -3   1 1167.48   66.09
  -1   3  -1 4557.94  256.27
  -1   3  -1 4767.82  256.27
   1  -3   1 4446.26  255.77
  -2   3  -1 8073.89  458.55
   2  -3   1 7588.94  485.35
  -3   3  -1 1657.93   95.09
  -3   3  -1 1661.43   95.69
  -3   3  -1 1689.33   93.99
   3  -3   1 1667.93   95.09
   3  -3   1 1606.24   95.59
   3  -3   1 1705.53   94.09
  -4   3  -1 1153.38   66.39
  -4   3  -1 1118.69   66.69
  -4   3  -1 1114.19   63.99
   4  -3   1 1115.69   68.39
   4  -3   1 1144.49   66.29
   4  -3   1 1136.89   64.09
  -5   3  -1 1830.52  107.69
  -5   3  -1 1847.92  108.09
  -5   3  -1 1860.71  104.19
  -5   3  -1 1776.62  103.99
   5  -3   1 1993.00  108.59
   5  -3   1 1888.51  107.69
  -6   3  -1  481.55   31.20
   6  -3   1  436.26   31.50
   6  -3   1  453.55   30.80
  -7   3  -1  118.09   14.80
   7  -3   1  159.88   16.30
   8  -3   1   -0.60    8.00
  -9   3  -1    9.40    8.70
   9  -3   1   17.60   10.60
 -10   3  -1   -0.60    9.50
  10  -3   1    3.00   10.30
  10   2  -1   38.10   12.40
  10   2  -1   21.60    4.30
  10   2  -1   25.40   10.70
   9   2  -1   32.00    5.70
   9   2  -1   26.20   10.00
   9   2  -1   28.10    5.30
   9   2  -1   34.90   12.10
   8   2  -1  662.53   42.30
   8   2  -1  617.44   42.70
   8   2  -1  579.84   37.00
   8   2  -1  595.94   37.10
  -8  -2   1  629.84   42.20
   7   2  -1  416.16   30.50
   7   2  -1  416.96   26.40
   7   2  -1  404.26   29.40
  -7  -2   1  425.36   30.20
   6   2  -1   17.80    5.50
   6   2  -1    1.70    5.40
   6   2  -1   17.10    6.00
   6   2  -1   12.00    4.30
   6   2  -1    7.60    5.10
   6   2  -1   11.30    4.60
  -6  -2   1   14.30    5.50
   5   2  -1   21.00    5.90
   5   2  -1   29.80    6.30
   5   2  -1   47.00    6.10
   5   2  -1   31.00    5.30
   5   2  -1   30.80    6.40
   5   2  -1   33.10    6.90
  -5  -2   1   49.10    7.30
   4   2  -1  377.56   27.20
   4   2  -1  434.96   27.90
   4   2  -1  441.46   26.80
   4   2  -1  467.05   28.00
   4   2  -1  450.15   27.30
  -4  -2   1  421.26   26.90
  -4  -2   1  447.76   28.00
   3   2  -1  860.51   59.49
   3   2  -1 1081.99   60.09
   3   2  -1 1040.30   59.49
   3   2  -1 1029.50   59.69
   3   2  -1 1116.89   60.59
  -3  -2   1 1059.79   59.59
   2   2  -1 4848.42  261.67
  -2  -2   1 4529.65  261.67
   1   2  -1 8982.30  494.95
  -1  -2   1 8644.24  493.95
   0   2  -1 1709.53  105.39
   0   2  -1 1880.91  104.99
   0   2  -1 1792.82  105.19
   0  -2   1 1953.00  105.09
   0  -2   1 2114.89  105.29
   0  -2   1 1810.32  105.59
  -1   2  -1 6127.49  365.76
   1  -2   1 6577.54  366.26
  -2   2  -1 4140.29  219.88
  -2   2  -1 3795.72  218.68
   2  -2   1 3891.41  219.38
   2  -2   1 3895.31  218.68
  -3   2  -1  663.93   40.30
  -3   2  -1  671.43   40.40
  -3   2  -1  675.53   38.50
   3  -2   1  672.83   40.20
   3  -2   1  695.13   38.60
   3  -2   1  675.93   40.50
  -4   2  -1    1.70    3.10
  -4   2  -1   -0.30    3.00
  -4   2  -1    1.70    1.40
   4  -2   1    0.60    3.10
   4  -2   1   -1.10    3.90
  -5   2  -1   61.09    8.50
  -5   2  -1   50.99    7.80
   5  -2   1   63.49    8.30
   5  -2   1   49.70    8.10
  -6   2  -1   23.00    7.10
  -6   2  -1   29.10    7.30
   6  -2   1   22.00    5.90
   6  -2   1   25.70    6.60
  -7   2  -1   43.90    8.70
   7  -2   1   43.40    9.20
  -8   2  -1  312.07   25.60
   8  -2   1  293.37   31.30
  -9   2  -1  691.43   48.70
   9  -2   1  728.63   49.60
 -10   2  -1   64.09   14.20
  10  -2   1   56.29   14.30
  10   1  -1   -6.80    9.10
  10   1  -1   13.20   10.70
   9   1  -1    0.70    9.10
   9   1  -1    5.10    8.70
  -9  -1   1    0.00    7.60
   8   1  -1  100.19    7.70
   8   1  -1  101.39   14.10
   8   1  -1   83.89    7.60
   7   1  -1  428.66   32.10
   7   1  -1  486.35   28.40
   7   1  -1  493.05   28.40
  -7  -1   1  459.55   33.00
   6   1  -1  477.95   32.30
   6   1  -1  462.85   28.70
   6   1  -1  454.05   28.70
   6   1  -1  519.35   32.20
  -6  -1   1  509.25   32.60
   5   1  -1 4857.31  259.87
   5   1  -1 5087.49  262.77
   5   1  -1 4500.35  259.77
   5   1  -1 4499.35  261.77
  -5  -1   1 4600.04  262.07
  -5  -1   1 4409.56  261.97
   4   1  -1 5627.14  322.27
   4   1  -1 5374.36  323.87
   4   1  -1 6158.48  323.87
  -4  -1   1 6087.19  324.27
  -4  -1   1 5500.15  322.37
  -4  -1   1 6020.40  324.07
   3   1  -1 2350.16  127.99
   3   1  -1 2218.58  127.39
   3   1  -1 2305.47  126.79
  -3  -1   1 2184.68  127.79
  -3  -1   1 2127.49  126.69
  -3  -1   1 2384.96  127.69
   0   1  -1   13.00    1.70
   0  -1   1   12.40    1.70
  -1   1  -1  197.18   11.40
  -1   1  -1  173.68   11.20
  -1   1  -1  171.88   10.80
   1  -1   1  187.28   11.30
   1  -1   1  179.08   10.90
   1  -1   1  184.98   11.30
  -2   1  -1   56.79    4.80
  -2   1  -1   53.09    5.00
  -2   1  -1   53.39    3.90
   2  -1   1   57.69    5.30
   2  -1   1   49.10    4.90
  -3   1  -1  203.68   14.10
  -3   1  -1  185.48   11.90
  -3   1  -1  203.88   14.20
   3  -1   1  212.48   12.10
   3  -1   1  210.68   14.10
   3  -1   1  221.98   14.40
  -4   1  -1   76.79    7.80
  -4   1  -1   63.59    7.20
  -4   1  -1   54.79    4.10
   4  -1   1   61.39    7.70
   4  -1   1   57.39    7.40
   4  -1   1   66.09    4.20
  -5   1  -1  223.98   16.10
  -5   1  -1  191.28   15.50
   5  -1   1  151.78   15.10
   5  -1   1  224.48   15.80
  -6   1  -1   76.79   10.50
  -6   1  -1   55.59    9.20
   6  -1   1   59.59    9.90
   6  -1   1   49.20    8.10
  -7   1  -1  602.04   40.10
   7  -1   1  599.54   40.50
  -8   1  -1  712.03   48.00
   8  -1   1  729.73   48.40
  -9   1  -1   11.30    9.40
   9  -1   1    9.20    8.90
 -10   1  -1  586.64   42.50
  10  -1   1  553.24   42.70
  10   0  -1   46.30   13.20
  10   0  -1   22.60   11.10
 -10   0   1   37.10   11.70
   9   0  -1  431.46   33.20
  -9   0   1  432.26   33.60
   8   0  -1 1219.78   72.69
  -8   0   1 1129.19   72.59
   7   0  -1  775.62   49.10
  -7   0   1  760.52   49.10
   6   0  -1 2185.18  129.09
   6   0  -1 2415.26  124.89
   6   0  -1 2249.87  128.89
   6   0  -1 2252.67  124.49
  -6   0   1 2175.48  128.79
  -6   0   1 2084.79  128.89
   5   0  -1 2467.85  130.89
   5   0  -1 2454.55  134.69
   5   0  -1 2120.19  133.79
   5   0  -1 2076.39  130.79
  -5   0   1 2408.46  134.39
  -5   0   1 2593.24  134.89
   4   0  -1 1934.91  118.99
   4   0  -1 2176.18  121.69
  -4   0   1 2261.17  121.69
  -4   0   1 2192.68  121.69
   3   0  -1  366.46   21.30
   3   0  -1  376.76   23.10
  -3   0   1  354.46   21.50
  -3   0   1  392.26   23.20
  -3   0   1  369.36   23.00
   2   0  -1  526.65   29.50
   2   0  -1  460.45   30.30
   2   0  -1  558.04   30.80
  -2   0   1  490.25   30.30
  -2   0   1  546.65   30.70
  -2   0   1  549.95   29.60
   1   0  -1   55.29    3.80
  -1   0   1   43.10    3.40
  -1   0   1   56.29    3.90
  -1   0  -1    3.80    0.90
  -1   0  -1    4.90    1.40
  -1   0  -1    1.50    1.00
   1   0   1    3.80    1.10
   1   0   1    4.90    1.30
   1   0   1    5.30    1.10
  -2   0  -1    4.30    1.30
  -2   0  -1    7.10    2.40
  -2   0  -1    5.70    2.30
   2   0   1   12.00    2.60
   2   0   1   10.00    1.60
   2   0   1    9.20    2.60
  -3   0  -1  159.68   11.80
  -3   0  -1  167.08   11.60
   3   0   1  161.68   10.00
   3   0   1  149.09   11.80
   3   0   1  167.08   11.70
  -4   0  -1  420.16   29.50
  -4   0  -1  503.15   29.90
   4   0   1  486.85   27.50
   4   0   1  565.44   30.40
   4   0   1  455.65   29.50
   4   0   1  422.36   27.20
  -5   0  -1 1086.49   61.29
  -5   0  -1 1081.09   61.09
   5   0   1 1009.80   57.69
   5   0   1  964.20   60.79
   5   0   1 1009.70   57.69
   5   0   1  963.50   60.59
  -6   0  -1  122.29   12.90
  -6   0  -1  130.09   12.50
   6   0   1  107.09   12.80
   6   0   1  127.39   12.30
   6   0   1  116.99    8.40
   6   0   1  127.69    8.80
  -7   0  -1 1154.08   70.89
   7   0   1 1075.79   65.39
   7   0   1 1171.18   65.29
   7   0   1 1271.07   71.59
  -8   0  -1   86.09   15.30
   8   0   1  109.89   15.10
  -9   0  -1   13.60    9.50
   9   0   1    8.90    9.30
 -10   0  -1   31.80   10.90
  10   0   1   53.69   14.10
  10  -1  -1  130.49   18.30
 -10   1   1  130.19   18.40
   9  -1  -1  520.15   37.40
  -9   1   1  479.75   36.80
   8  -1  -1 1594.84   98.99
  -8   1   1 1715.13   99.39
   7  -1  -1  760.22   46.00
  -7   1   1  662.63   45.50
   6  -1  -1  128.79   13.00
   6  -1  -1  141.69   13.60
  -6   1   1  153.68   13.40
  -6   1   1  141.29   13.60
   5  -1  -1  410.06   25.70
  -5   1   1  388.76   25.50
  -5   1   1  341.07   24.90
   4  -1  -1   49.90    6.60
   4  -1  -1   55.49    6.90
  -4   1   1   40.70    6.10
  -4   1   1   38.50    6.30
   3  -1  -1  565.54   35.10
   3  -1  -1  617.34   35.40
   3  -1  -1  590.94   33.00
  -3   1   1  583.64   35.20
  -3   1   1  596.54   35.20
   2  -1  -1  845.02   52.59
   2  -1  -1  875.61   52.49
   2  -1  -1  993.50   51.49
  -2   1   1  918.81   51.49
  -2   1   1 1060.29   52.79
  -2   1   1  821.82   52.59
   1  -1  -1 6969.60  398.46
   1  -1  -1 7110.79  399.96
   0  -1  -1   21.60    2.20
   0   1   1   21.70    2.10
  -1  -1  -1   29.10    3.00
  -1  -1  -1   29.40    3.30
  -1  -1  -1   25.60    2.80
   1   1   1   28.60    3.00
   1   1   1   33.50    3.50
   1   1   1   32.00    2.80
  -2  -1  -1  248.98   15.70
  -2  -1  -1  271.07   15.40
  -2  -1  -1  239.38   15.40
   2   1   1  225.08   15.50
   2   1   1  291.97   15.30
   2   1   1  228.18   15.30
   2   1   1  214.58   15.80
  -3  -1  -1  178.68   13.50
   3   1   1  204.58   13.80
   3   1   1  203.08   13.00
   3   1   1  213.88   14.50
   3   1   1  193.48   13.50
  -4  -1  -1 2513.05  142.19
   4   1   1 2653.73  142.89
   4   1   1 2562.24  142.29
   4   1   1 2462.45  141.99
   4   1   1 2527.55  140.79
   4   1   1 2328.17  140.49
  -5  -1  -1    5.90    4.70
   5   1   1   16.50    4.10
   5   1   1   18.30    3.60
   5   1   1   17.80    5.00
   5   1   1   19.20    5.30
   5   1   1   16.60    5.80
  -6  -1  -1   20.90    7.00
   6   1   1   18.00    6.00
   6   1   1   19.70    4.00
   6   1   1   14.60    3.90
   6   1   1   19.60    6.70
   6   1   1   11.10    5.20
  -7  -1  -1  185.88   16.40
   7   1   1  121.29   10.60
   7   1   1  153.18   11.00
   7   1   1  139.69   15.60
   8   1   1  226.68   20.40
   8   1   1  182.48   13.50
  -9  -1  -1  133.59   17.70
   9   1   1  113.09    8.40
   9   1   1  110.89    8.80
   9   1   1  123.29   16.90
 -10  -1  -1  659.53   48.20
  10   1   1  697.23   48.90
  10  -2  -1  486.95   37.70
 -10   2   1  482.75   37.30
   9  -2  -1    3.40    9.30
  -9   2   1    6.60    8.20
   8  -2  -1   43.20    9.40
  -8   2   1   45.80   10.60
   7  -2  -1  249.68   20.60
  -7   2   1  222.68   19.80
   6  -2  -1  110.09   12.40
   6  -2  -1   98.89   11.10
  -6   2   1   97.29   11.40
  -6   2   1  122.49   11.10
   5  -2  -1 2035.80  112.19
   5  -2  -1 1998.50  112.39
  -5   2   1 1994.70  112.19
  -5   2   1 1753.82  111.89
   4  -2  -1 1316.87   77.89
   4  -2  -1 1400.66   78.49
  -4   2   1 1326.87   77.89
   3  -2  -1  300.27   19.40
   3  -2  -1  360.56   20.60
  -3   2   1  272.67   19.70
  -3   2   1  307.47   19.40
  -3   2   1  300.37   17.90
  -3   2   1  305.87   17.80
   2  -2  -1    4.90    2.80
   2  -2  -1    3.30    1.60
  -2   2   1    6.30    1.70
  -2   2   1    3.20    1.60
  -2   2   1    2.80    1.80
   1  -2  -1 1439.36   81.59
   1  -2  -1 1411.56   82.69
  -1   2   1 1476.45   82.49
  -1   2   1 1430.06   82.79
  -1   2   1 1489.35   81.89
  -1   2   1 1520.25   82.39
   0  -2  -1  264.37   16.40
   0   2   1  283.97   16.40
   0   2   1  252.27   16.30
   0   2   1  247.08   16.30
  -1  -2  -1    1.80    1.30
  -1  -2  -1   -0.60    2.10
   1   2   1    1.70    1.30
   1   2   1    1.80    2.10
   1   2   1    1.60    1.90
   1   2   1    3.00    2.10
  -2  -2  -1   63.19    5.80
  -2  -2  -1   40.10    4.60
   2   2   1   46.40    5.30
   2   2   1   55.49    5.90
   2   2   1   60.89    5.20
  -3  -2  -1  105.29    8.70
  -3  -2  -1   71.59    7.60
   3   2   1   82.29    7.90
   3   2   1   87.19    8.80
   3   2   1   90.29    8.10
   3   2   1  110.89    8.80
   3   2   1  100.09    8.10
  -4  -2  -1 1666.03   94.69
   4   2   1 1696.63   95.59
   4   2   1 1668.93   94.89
   4   2   1 1601.34   94.59
   4   2   1 1600.34   94.09
  -5  -2  -1   22.70    6.00
   5   2   1   20.30    5.50
   5   2   1   25.60    5.90
   5   2   1   36.30    5.70
   5   2   1   15.40    6.10
   5   2   1   32.10    5.50
  -6  -2  -1  966.60   57.29
   6   2   1  947.71   57.89
   6   2   1  904.71   57.09
   6   2   1  953.90   54.89
   6   2   1  920.71   55.09
   6   2   1  893.31   56.79
  -7  -2  -1 2143.69  129.89
   7   2   1 2331.87  127.19
   7   2   1 2188.78  130.39
   7   2   1 2244.78  126.79
  -8  -2  -1  710.93   48.80
   8   2   1  750.02   44.20
   8   2   1  736.53   44.50
   8   2   1  731.83   49.60
  -9  -2  -1  382.76   30.50
   9   2   1  368.76   24.00
   9   2   1  354.76   23.70
   9   2   1  351.96   30.00
 -10  -2  -1  127.29   17.90
  10   2   1  133.59   18.50
  10   2   1  113.79   18.50
  10   2   1   97.79    9.80
  10  -3  -1  179.88   22.50
 -10   3   1  196.98   22.00
   9  -3  -1  706.53   49.99
  -9   3   1  748.33   49.60
   8  -3  -1 1029.00   76.09
  -8   3   1 1335.17   74.19
   7  -3  -1 1549.05   98.19
  -7   3   1 1754.62   98.19
   6  -3  -1  100.59   11.10
   6  -3  -1  127.69   13.60
  -6   3   1  126.69   12.60
   5  -3  -1 1076.19   63.69
   5  -3  -1 1091.49   62.89
  -5   3   1 1069.29   58.89
  -5   3   1  976.40   63.19
  -5   3   1 1009.50   62.69
  -5   3   1 1095.59   59.09
   4  -3  -1 1155.78   68.09
  -4   3   1 1111.19   66.09
  -4   3   1 1244.88   69.39
  -4   3   1 1173.18   68.19
  -4   3   1 1190.88   66.29
   3  -3  -1   46.60    5.70
   3  -3  -1   50.29    7.10
  -3   3   1   49.90    4.80
  -3   3   1   49.80    6.90
  -3   3   1   44.20    5.20
  -3   3   1   41.60    4.70
   2  -3  -1   56.39    5.00
   2  -3  -1   56.29    6.90
  -2   3   1   54.29    5.50
  -2   3   1   53.09    5.90
  -2   3   1   54.99    4.80
  -2   3   1   54.59    5.50
   1  -3  -1  430.06   24.50
   1  -3  -1  413.06   26.30
  -1   3   1  441.06   26.40
  -1   3   1  424.96   26.10
   0  -3  -1  147.19   11.10
   0   3   1  154.98   11.10
   0   3   1  150.08    8.70
   0   3   1  155.88   11.10
   0   3   1  154.78    8.70
   0   3   1  139.69   11.00
  -1  -3  -1  967.90   56.49
   1   3   1  955.30   56.49
   1   3   1  979.80   56.39
   1   3   1  999.00   54.59
   1   3   1  934.01   54.59
  -2  -3  -1   78.59    6.60
  -2  -3  -1   83.19    7.90
   2   3   1   90.29    6.70
   2   3   1   71.49    7.70
   2   3   1   74.49    7.70
   2   3   1   66.59    6.20
  -3  -3  -1 4052.99  230.78
  -3  -3  -1 4318.37  231.88
   3   3   1 4051.99  232.08
   3   3   1 3602.64  230.58
   3   3   1 4204.58  231.78
   3   3   1 4516.95  231.88
  -4  -3  -1 3285.67  180.78
   4   3   1 3199.58  181.58
   4   3   1 3167.58  180.98
   4   3   1 3297.47  184.18
   4   3   1 3198.28  180.78
   4   3   1 3057.79  180.68
  -5  -3  -1 2209.98  135.59
   5   3   1 2462.35  135.59
   5   3   1 2395.16  137.09
   5   3   1 2489.35  136.09
   5   3   1 2366.06  136.49
   5   3   1 2305.47  135.09
  -6  -3  -1 1054.99   63.99
   6   3   1 1073.49   66.19
   6   3   1 1055.19   62.89
   6   3   1 1030.60   64.99
  -7  -3  -1  403.56   29.60
   7   3   1  394.06   27.40
   7   3   1  399.26   27.30
   7   3   1  452.15   31.20
  -8  -3  -1  916.81   58.49
   8   3   1  929.01   55.39
   8   3   1  869.71   58.59
   8   3   1  911.11   54.89
  -9  -3  -1  287.47   25.90
   9   3   1  295.77   20.80
   9   3   1  218.38   24.90
   9   3   1  281.27   26.00
   9   3   1  304.17   20.90
  10   3   1   16.90    6.20
  10   3   1    1.60   10.30
  10   3   1    3.10   10.20
  10  -4  -1  266.87   26.90
 -10   4   1  271.67   25.80
   9  -4  -1   24.10   11.20
  -9   4   1   26.60   10.60
   8  -4  -1   91.09   14.70
  -8   4   1   82.39   13.00
   7  -4  -1  470.95   32.80
  -7   4   1  427.86   31.30
   6  -4  -1   18.10    7.60
   6  -4  -1   12.70    4.90
  -6   4   1   12.50    6.50
   5  -4  -1   85.19    8.90
   5  -4  -1   77.59   11.20
  -5   4   1   93.99   10.00
  -5   4   1   81.89   10.90
  -5   4   1   77.19    6.90
  -5   4   1   92.39    6.90
   4  -4  -1  101.19    9.40
   4  -4  -1  122.49   11.80
  -4   4   1  130.19   11.60
  -4   4   1  120.79    8.90
  -4   4   1  108.69   10.00
  -4   4   1  108.79    8.80
   3  -4  -1  187.48   13.20
   3  -4  -1  186.88   16.10
  -3   4   1  190.18   13.40
  -3   4   1  192.08   14.90
  -3   4   1  207.88   13.40
  -3   4   1  191.98   13.50
   2  -4  -1    7.10    2.30
   2  -4  -1   18.50    5.10
  -2   4   1    4.70    2.20
  -2   4   1    3.40    2.90
  -2   4   1   10.60    3.90
  -2   4   1    5.60    3.00
   1  -4  -1 1419.36   79.09
   1  -4  -1 1452.85   81.79
  -1   4   1 1326.87   81.19
  -1   4   1 1416.86   81.49
  -1   4   1 1453.65   81.69
   0  -4  -1  696.53   41.30
   0   4   1  667.53   41.20
   0   4   1  715.33   41.30
   0   4   1  613.84   41.10
   0   4   1  709.13   38.30
   0   4   1  685.23   38.30
  -1  -4  -1 3984.30  227.08
   1   4   1 4166.48  224.58
   1   4   1 3844.32  227.08
   1   4   1 4154.88  226.98
   1   4   1 3633.34  226.78
   1   4   1 4410.26  224.68
  -2  -4  -1 3102.09  171.48
   2   4   1 3001.60  171.28
   2   4   1 3060.79  169.28
   2   4   1 3097.99  171.38
   2   4   1 2607.64  169.08
   2   4   1 3303.17  171.88
  -3  -4  -1  494.65   31.20
   3   4   1  510.05   31.60
   3   4   1  491.15   29.90
   3   4   1  535.55   31.70
   3   4   1  442.66   31.20
   3   4   1  450.95   29.60
  -4  -4  -1  574.44   34.90
   4   4   1  529.75   34.90
   4   4   1  556.64   33.60
   4   4   1  554.44   34.50
   4   4   1  444.86   33.10
   4   4   1  555.14   34.60
  -5  -4  -1  886.01   53.89
   5   4   1  828.12   54.99
   5   4   1  833.72   54.79
   5   4   1  910.51   54.29
   5   4   1  964.20   54.39
  -6  -4  -1   67.49   10.10
   6   4   1   88.89   11.60
   6   4   1   77.69   12.70
   6   4   1   70.49    9.80
   6   4   1   82.89   10.50
   7   4   1   21.70    8.90
   7   4   1   16.10    6.70
   7   4   1   13.00    7.40
   7   4   1    4.20    6.60
   8   4   1  382.16   27.40
   9   4   1  449.46   35.20
   9   4   1  544.95   37.70
   9   4   1  415.26   31.30
  10  -5  -1   84.79   16.70
 -10   5   1   79.59   15.40
   9  -5  -1   56.19   13.90
  -9   5   1   49.00   11.60
   8  -5  -1   24.40   10.80
  -8   5   1   48.40   10.50
   7  -5  -1   -1.20    9.20
  -7   5   1   -0.50    5.70
   6  -5  -1   82.29   12.00
   6  -5  -1   70.79    9.90
  -6   5   1   75.19    6.70
  -6   5   1   63.39    6.70
  -6   5   1   60.59    9.70
   5  -5  -1   -0.20    5.20
   5  -5  -1    6.70    4.50
  -5   5   1    3.40    4.60
  -5   5   1   -0.10    3.00
  -5   5   1    0.80    3.00
   4  -5  -1   33.20    5.50
   4  -5  -1   42.20    8.20
  -4   5   1   34.00    7.80
  -4   5   1   38.90    5.90
  -4   5   1   29.90    5.70
  -4   5   1   46.10    6.00
   3  -5  -1  850.71   50.99
   3  -5  -1  786.62   48.30
  -3   5   1  828.92   48.20
  -3   5   1  842.82   49.40
  -3   5   1  834.82   49.50
   2  -5  -1 1887.51  106.69
   2  -5  -1 1880.71  109.49
  -2   5   1 1870.71  109.39
  -2   5   1 1878.51  106.39
  -2   5   1 1885.71  108.69
  -2   5   1 1967.80  108.89
   1  -5  -1  764.92   44.10
   1  -5  -1  812.22   47.60
  -1   5   1  746.73   47.30
  -1   5   1  754.02   47.30
  -1   5   1  839.22   47.70
   0  -5  -1  461.95   29.80
   0   5   1  448.96   26.00
   0   5   1  459.85   29.90
   0   5   1  446.36   29.40
   0   5   1  477.15   30.00
   0   5   1  462.85   26.00
  -1  -5  -1 1438.26   85.49
   1   5   1 1456.35   85.19
   1   5   1 1543.25   85.99
   1   5   1 1426.16   82.19
   1   5   1 1461.35   82.49
  -2  -5  -1  702.13   45.10
   2   5   1  732.73   42.40
   2   5   1  774.52   45.50
   2   5   1  708.63   42.10
   2   5   1  715.03   44.70
   2   5   1  711.93   46.70
  -3  -5  -1  394.96   26.90
   3   5   1  360.16   24.70
   3   5   1  416.36   24.90
   3   5   1  391.26   27.30
   3   5   1  414.06   27.50
   3   5   1  385.66   27.00
  -4  -5  -1   48.40    9.00
   4   5   1   66.29   10.60
   4   5   1   55.19    9.40
   4   5   1   66.09    8.10
   4   5   1   62.89    8.20
   4   5   1   58.69    9.30
   5   5   1  737.93   46.90
   5   5   1  732.43   49.10
   5   5   1  814.82   48.70
   6   5   1   52.09    9.60
   6   5   1   69.09   11.60
   6   5   1   71.09   12.70
   8   5   1  542.45   35.90
   8   5   1  468.15   36.30
   9   5   1   47.60   13.00
   9   5   1   51.39   12.80
   9   5   1   28.90    9.50
   9  -6  -1   -0.20    9.00
  -9   6   1    3.50    9.90
   8  -6  -1   31.80   11.10
   7  -6  -1    9.60    8.70
  -7   6   1   11.80    6.90
  -7   6   1    5.10    3.00
  -7   6   1    5.30    3.30
   6  -6  -1    3.50    5.50
   6  -6  -1    3.40    6.00
  -6   6   1   -1.00    3.50
  -6   6   1    6.50    3.80
  -6   6   1    6.20    6.00
   5  -6  -1  619.14   38.00
   5  -6  -1  588.24   40.80
  -5   6   1  608.64   37.40
  -5   6   1  607.84   37.20
  -5   6   1  603.74   37.90
   4  -6  -1  104.09   13.50
   4  -6  -1  117.19   10.30
  -4   6   1  117.79   10.20
  -4   6   1  104.99   11.20
  -4   6   1  108.29   10.60
   3  -6  -1   -0.80    5.20
   3  -6  -1    4.40    3.20
  -3   6   1   -1.20    4.60
  -3   6   1    5.50    5.00
  -3   6   1    3.30    4.10
  -3   6   1    2.90    2.90
   2  -6  -1  689.33   39.40
   2  -6  -1  700.73   43.30
  -2   6   1  635.04   42.30
  -2   6   1  675.83   39.10
  -2   6   1  671.43   42.60
  -2   6   1  710.73   43.20
   1  -6  -1   16.00    2.00
   1  -6  -1   22.70    6.50
  -1   6   1    8.40    5.30
  -1   6   1    5.60    4.80
  -1   6   1   12.50    5.70
   0  -6  -1  482.15   32.50
   0   6   1  462.35   32.50
   0   6   1  471.25   32.60
   0   6   1  513.75   33.80
   0   6   1  495.65   27.80
   0   6   1  515.55   27.80
  -1  -6  -1 1019.20   64.19
   1   6   1 1061.19   64.59
   1   6   1 1072.59   60.39
   1   6   1 1107.79   64.79
   1   6   1 1053.89   60.09
  -2  -6  -1 1521.65   91.39
   2   6   1 1531.25   87.89
   2   6   1 1592.24   91.89
   2   6   1 1588.54   88.29
   2   6   1 1506.95   90.99
  -3  -6  -1  327.17   24.10
   3   6   1  312.67   21.60
   3   6   1  345.07   24.30
   3   6   1  370.16   25.50
   3   6   1  307.57   21.20
  -4  -6  -1 1522.25   89.79
   4   6   1 1470.15   90.19
   4   6   1 1534.75   87.69
  -5  -6  -1 1880.31  106.99
   5   6   1 1573.24  104.69
   5   6   1 1834.12  105.19
   5   6   1 2012.40  108.09
   5   6   1 1771.92  107.89
   6   6   1  284.37   23.20
   6   6   1  281.17   24.50
   6   6   1  294.47   24.90
   7   6   1   46.90   11.40
   7   6   1   15.70   10.20
   7   6   1   19.10    8.20
   8   6   1   29.10   10.70
   8   6   1   16.50   10.90
   8   6   1   31.50   10.10
   9  -7  -1  -14.90    9.40
  -9   7   1   26.20   10.10
   8  -7  -1   -1.60    9.90
  -8   7   1   10.80    8.60
   7  -7  -1   25.40   11.00
  -7   7   1   48.20    6.70
  -7   7   1   52.19   10.10
  -7   7   1   51.49    7.00
   6  -7  -1  503.45   33.10
   6  -7  -1  486.85   36.70
  -6   7   1  490.35   31.60
  -6   7   1  501.65   33.00
   5  -7  -1    9.10    5.10
   5  -7  -1   -0.40    7.00
  -5   7   1    3.00    4.90
  -5   7   1   -5.00    4.50
  -5   7   1    0.40    4.50
   4  -7  -1   14.60    8.20
   4  -7  -1   13.90    5.00
  -4   7   1   20.40    6.10
  -4   7   1   14.10    4.70
  -4   7   1   14.60    6.10
   3  -7  -1  149.88   15.80
  -3   7   1  147.89   10.60
  -3   7   1  134.09   13.30
  -3   7   1  137.19   14.20
   2  -7  -1 1281.37   76.49
   2  -7  -1 1328.97   71.29
  -2   7   1 1238.08   75.79
  -2   7   1 1243.38   75.59
  -2   7   1 1217.68   70.99
   1  -7  -1  217.58   18.60
  -1   7   1  207.48   18.70
   0  -7  -1  364.46   26.90
   0   7   1  353.26   26.10
   0   7   1  390.86   27.40
  -1  -7  -1 3348.66  188.38
   1   7   1 3470.75  182.88
   1   7   1 3382.56  182.78
   1   7   1 3242.88  187.78
   1   7   1 2938.01  187.78
  -2  -7  -1  630.34   40.10
   2   7   1  470.75   38.80
   2   7   1  621.94   35.50
   2   7   1  614.64   34.90
  -3  -7  -1 1032.10   63.99
   3   7   1 1043.20   60.29
   3   7   1  984.50   64.49
   3   7   1 1064.59   60.99
  -4  -7  -1  256.77   20.30
   4   7   1  218.88   16.70
   4   7   1  204.68   18.70
  -5  -7  -1  102.89   13.90
   5   7   1   74.59   10.00
   5   7   1   87.49   13.90
   6   7   1   -0.40    7.10
   6   7   1   -0.40    7.70
   6   7   1    6.30    9.00
   7   7   1    7.00    8.40
   7   7   1   10.70   10.70
   7   7   1   22.20   10.60
   8  -8  -1    1.80   10.50
  -8   8   1   20.00    8.90
   7  -8  -1    4.30   10.10
  -7   8   1    5.70    6.50
  -7   8   1    3.50    5.10
   6  -8  -1  675.63   47.00
   6  -8  -1  654.03   42.80
  -6   8   1  654.13   41.90
  -6   8   1  677.43   42.50
  -6   8   1  685.43   42.30
   5  -8  -1  456.15   33.00
   5  -8  -1  416.26   27.70
  -5   8   1  385.06   28.20
   4  -8  -1  368.46   28.30
   4  -8  -1  335.57   22.70
  -4   8   1  352.46   25.30
  -4   8   1  329.77   22.00
   3  -8  -1  777.42   44.20
   3  -8  -1  785.72   50.39
  -3   8   1  737.83   48.70
  -3   8   1  746.93   43.90
   2  -8  -1 2247.68  135.09
  -2   8   1 2369.66  134.89
   1  -8  -1 1057.59   60.49
  -1   8   1  847.12   59.09
   0  -8  -1  699.83   47.60
   0   8   1  753.22   48.20
  -1  -8  -1  121.99   16.10
   1   8   1  113.79   17.20
  -2  -8  -1  220.48   20.30
   2   8   1  185.88   20.10
   2   8   1  210.68   13.50
   2   8   1  213.28   13.90
  -3  -8  -1   10.10    7.80
   3   8   1    2.50    3.50
   3   8   1    0.90    8.00
   3   8   1   -7.80    4.10
  -4  -8  -1  232.98   23.50
   4   8   1  208.48   16.30
   4   8   1  212.18   21.80
  -5  -8  -1   45.40   12.00
   5   8   1   30.90    7.00
   5   8   1   35.70   11.10
   5   8   1   34.90    9.00
   6   8   1   13.40    9.70
   6   8   1    3.40    9.70
   6   8   1   18.10    8.10
   7  -9  -1   44.50   13.80
  -7   9   1   99.09   12.30
  -7   9   1   70.59   10.50
   6  -9  -1  468.15   36.10
  -6   9   1  401.96   29.80
  -6   9   1  445.46   29.00
   5  -9  -1  631.74   41.00
   5  -9  -1  682.63   47.10
  -5   9   1  672.03   40.30
  -5   9   1  669.03   43.50
   4  -9  -1  430.76   32.60
  -4   9   1  373.36   29.60
  -4   9   1  411.16   24.90
   3  -9  -1  161.28   18.80
   2  -9  -1   91.79   14.90
  -2   9   1  128.29   16.40
  -1   9   1  176.48   20.10
   0  -9  -1   70.29   15.30
   0   9   1   95.99   14.90
   1   9   1  176.68   19.40
  -2  -9  -1  178.58   18.90
   2   9   1  168.18   20.10
  -3  -9  -1   42.90   11.10
   3   9   1   41.50    5.70
   3   9   1   42.60   12.20
  -4  -9  -1  110.79   15.60
   4   9   1  101.39   16.20
   4   9   1   99.69   11.50
  -5  -9  -1  105.49   16.30
   5   9   1  103.69   18.60
   5   9   1   72.59   11.10
   5 -10  -1   59.39   14.70
  -5  10   1   44.70   10.70
   4 -10  -1   28.10   12.00
  -4  10   1   42.20   11.30
   3 -10  -1  273.47   25.10
  -3  10   1  245.88   24.00
   2 -10  -1  168.58   21.10
  -2  10   1  144.79   18.80
   1 -10  -1  567.64   41.30
  -1  10   1  558.94   41.00
   0 -10  -1   86.89   15.00
   0  10   1   62.09   13.60
  -1 -10  -1   92.29   14.70
   1  10   1   77.79   15.20
  -2 -10  -1  401.56   31.80
   2  10   1  352.76   31.80
  -3 -10  -1    9.60   10.80
   3  10   1    9.10   13.40
   2 -11  -1  145.69   20.50
   1 -11  -1  166.08   22.40
   0 -11  -1   -6.20    8.70
   0  11   1   11.00   10.60
   0  11  -2    6.20   11.10
   0 -11   2    2.50    9.20
   1 -11   2    8.10    9.50
  -2  11  -2  274.97   26.60
   2 -11   2  203.38   22.50
   3  10  -2   43.20    8.40
   2  10  -2   43.40   12.90
  -2 -10   2   51.69   11.30
   1  10  -2  528.95   38.80
   1  10  -2  493.45   31.00
   1  10  -2  462.45   30.90
  -1 -10   2  507.15   36.10
   0  10  -2  504.75   37.10
   0  10  -2  468.25   28.80
   0  10  -2  454.05   28.90
   0 -10   2  440.66   34.20
  -1  10  -2  219.38   23.10
  -1  10  -2  229.18   16.50
   1 -10   2  246.38   16.90
   1 -10   2  224.48   25.60
  -2  10  -2  237.58   23.40
  -2  10  -2  238.38   16.90
   2 -10   2  227.98   17.10
   2 -10   2  231.58   22.30
  -3  10  -2  349.77   30.00
   3 -10   2  371.86   30.40
  -4  10  -2  217.58   17.20
  -4  10  -2  209.98   22.00
   4 -10   2  199.28   21.80
  -5  10  -2   63.99   10.00
  -5  10  -2   61.49   12.80
   5 -10   2   76.59   15.80
   5   9  -2   11.10   11.00
   5   9  -2    2.50    8.00
   5   9  -2    5.00    8.10
   4   9  -2  168.88   18.50
   4   9  -2  257.27   23.90
  -4  -9   2  211.38   19.50
   3   9  -2   62.09   13.80
   3   9  -2   73.09    9.80
   3   9  -2   74.69   11.10
  -3  -9   2   67.49   11.50
   2   9  -2  117.49   17.60
   2   9  -2  133.69   14.70
   2   9  -2  135.39   12.60
  -2  -9   2  152.68   15.70
  -2  -9   2  157.68   19.70
   1   9  -2  290.57   19.60
   1   9  -2  273.67   18.80
   1   9  -2  279.17   25.10
  -1  -9   2  245.48   22.60
  -1  -9   2  253.47   24.70
   0   9  -2  145.39   11.80
   0  -9   2  123.89   17.40
   0  -9   2  133.39   15.10
   0  -9   2  126.19   11.30
  -1   9  -2  198.78   14.80
   1  -9   2  199.18   15.00
   1  -9   2  202.48   18.70
   1  -9   2  190.08   20.60
  -2   9  -2   50.89    7.70
  -2   9  -2   51.39   11.50
   2  -9   2   56.29    7.60
   2  -9   2   65.19   13.10
   2  -9   2   64.99   11.30
  -3   9  -2  170.68   14.10
   3  -9   2  150.18   14.60
   3  -9   2  194.78   18.90
  -4   9  -2   78.19   10.20
  -4   9  -2   79.89   12.80
   4  -9   2   59.79   12.40
   4  -9   2   86.59   11.00
  -5   9  -2  133.19   16.50
  -5   9  -2  151.78   15.10
   5  -9   2  138.29   19.20
  -6   9  -2  849.52   53.69
  -6   9  -2  836.52   53.29
   6  -9   2  862.01   57.69
  -7   9  -2  225.98   20.90
  -7   9  -2  210.68   18.90
   7  -9   2  296.17   42.70
   6   8  -2  140.19   21.30
   6   8  -2  138.19   17.20
   6   8  -2  166.48   21.00
   5   8  -2   66.09   11.70
   5   8  -2   56.39   13.90
   5   8  -2   65.19   11.50
   4   8  -2  201.38   17.40
   4   8  -2  160.48   15.50
   4   8  -2  149.39   19.90
  -4  -8   2  198.58   17.00
   3   8  -2  436.26   31.80
   3   8  -2  492.45   32.60
  -3  -8   2  445.66   35.30
  -3  -8   2  533.45   32.70
   2   8  -2    7.50    4.50
   2   8  -2    0.00    5.50
   2   8  -2    4.10    8.70
  -2  -8   2    2.20    7.90
  -2  -8   2    0.30    5.30
   1   8  -2  304.57   19.70
   1   8  -2  246.48   19.70
  -1  -8   2  250.17   18.40
  -1  -8   2  252.47   20.60
  -1  -8   2  267.77   23.60
   0   8  -2  139.59   13.30
   0   8  -2  161.38   12.30
   0  -8   2  119.69   11.30
   0  -8   2  145.19   16.70
   0  -8   2  146.69   14.20
  -1   8  -2  519.55   31.70
  -1   8  -2  481.65   35.40
   1  -8   2  509.75   34.50
   1  -8   2  512.75   36.10
   1  -8   2  507.65   31.60
  -2   8  -2  714.73   44.00
   2  -8   2  706.43   44.30
   2  -8   2  722.33   46.90
   2  -8   2  777.82   48.50
  -3   8  -2 1550.64   88.89
   3  -8   2 1453.55   89.89
   3  -8   2 1494.95   90.19
  -4   8  -2 1587.34   95.59
  -4   8  -2 1589.94   93.89
   4  -8   2 1614.44   94.89
   4  -8   2 1604.14   95.79
   4  -8   2 1654.53   97.09
  -5   8  -2  243.78   20.10
  -5   8  -2  262.57   21.30
   5  -8   2  283.07   24.80
  -6   8  -2  354.96   27.50
  -6   8  -2  385.06   26.60
  -6   8  -2  371.36   26.40
   6  -8   2  393.26   31.30
  -7   8  -2  164.18   17.80
  -7   8  -2  137.49   14.00
   7  -8   2  181.28   20.50
  -8   8  -2    9.60    8.90
   8  -8   2   13.40   13.00
   7   7  -2   28.40    9.80
   7   7  -2   17.30    9.00
   7   7  -2   14.10   10.90
   6   7  -2   82.29   13.20
   6   7  -2  105.79   14.40
   6   7  -2  111.99   16.30
   5   7  -2   18.90    7.90
   5   7  -2   20.60    7.50
   5   7  -2   22.60   10.90
   4   7  -2  611.04   39.70
   4   7  -2  654.83   40.90
   4   7  -2  586.34   39.40
  -4  -7   2  640.34   39.70
  -4  -7   2  614.14   43.00
   3   7  -2  262.27   19.90
  -3  -7   2  299.07   24.20
  -3  -7   2  286.47   20.60
   2   7  -2  364.76   24.90
   2   7  -2  330.27   23.80
   2   7  -2  359.46   23.50
  -2  -7   2  358.86   24.90
  -2  -7   2  341.07   27.00
   1   7  -2  620.84   40.10
   1   7  -2  672.83   40.20
  -1  -7   2  623.84   40.90
  -1  -7   2  603.74   42.50
  -1  -7   2  692.23   39.40
   0   7  -2 4083.29  224.78
   0   7  -2 3741.03  225.48
   0  -7   2 4249.57  224.38
   0  -7   2 4037.70  227.98
   0  -7   2 3867.91  226.08
  -1   7  -2 1043.10   60.49
   1  -7   2 1031.00   60.59
   1  -7   2 1030.50   63.59
   1  -7   2 1021.50   62.29
  -2   7  -2  674.33   47.00
  -2   7  -2  739.43   43.60
  -2   7  -2  714.13   45.20
   2  -7   2  713.53   45.60
   2  -7   2  769.92   46.70
   2  -7   2  711.33   43.90
  -3   7  -2  404.36   25.70
  -3   7  -2  398.16   27.10
   3  -7   2  363.76   27.40
   3  -7   2  348.77   26.90
   3  -7   2  405.26   26.30
  -4   7  -2  952.80   55.19
  -4   7  -2  881.71   55.19
   4  -7   2  844.82   56.69
   4  -7   2  926.01   55.59
   4  -7   2  916.31   55.79
  -5   7  -2   41.30    8.50
  -5   7  -2   41.00    8.20
  -5   7  -2   67.89    9.40
   5  -7   2   61.09    9.40
   5  -7   2   41.70    8.60
   5  -7   2   43.20   10.90
  -6   7  -2   -4.20    4.20
  -6   7  -2   -4.10    4.30
  -6   7  -2    1.70    5.90
   6  -7   2    3.00    8.20
  -7   7  -2    3.30    4.50
  -7   7  -2    3.40    4.30
  -7   7  -2    7.40    7.40
   7  -7   2    0.10    8.90
  -8   7  -2   83.49    7.10
  -8   7  -2   86.29   14.90
   8  -7   2  109.09   17.00
   9  -7   2   -0.40   11.40
   8   6  -2    8.90    9.10
   8   6  -2    7.30    8.10
   8   6  -2   13.00    9.30
   7   6  -2  116.19   15.00
   7   6  -2  104.69   15.00
   7   6  -2  143.09   17.60
   6   6  -2  269.87   22.10
   6   6  -2  232.78   21.60
   6   6  -2  316.17   24.30
   5   6  -2  348.97   28.30
   5   6  -2  523.35   32.20
   5   6  -2  417.56   29.40
   5   6  -2  404.26   28.70
  -5  -6   2  420.36   31.20
   4   6  -2  628.34   37.30
   4   6  -2  555.84   36.20
   4   6  -2  539.95   36.30
  -4  -6   2  542.05   38.40
  -4  -6   2  571.34   35.90
   3   6  -2 3263.47  181.98
   3   6  -2 3328.97  181.18
   3   6  -2 3114.39  180.88
  -3  -6   2 3103.79  183.28
  -3  -6   2 3166.78  180.68
   2   6  -2 1763.92  105.99
   2   6  -2 1917.41  105.99
   2   6  -2 1888.01  106.59
  -2  -6   2 1879.21  106.59
  -2  -6   2 1990.40  106.29
  -2  -6   2 1647.34  107.99
   1   6  -2 1010.00   58.69
   1   6  -2  941.91   59.89
   1   6  -2  939.01   58.09
  -1  -6   2  935.01   57.59
  -1  -6   2 1036.60   58.99
  -1  -6   2 1073.49   60.99
   0   6  -2  597.24   35.50
   0   6  -2  525.05   36.40
   0   6  -2  638.34   35.30
   0  -6   2  556.74   37.00
   0  -6   2  572.94   35.70
   0  -6   2  520.65   34.30
  -1   6  -2  759.22   47.30
  -1   6  -2  760.72   48.10
  -1   6  -2  779.42   46.50
   1  -6   2  805.02   47.70
   1  -6   2  814.12   48.80
   1  -6   2  774.72   46.50
  -2   6  -2    2.30    3.90
  -2   6  -2    5.80    4.40
  -2   6  -2   -0.70    4.00
   2  -6   2    1.20    3.90
   2  -6   2    3.30    5.30
   2  -6   2    5.70    4.70
  -3   6  -2   10.60    5.50
  -3   6  -2   21.00    5.40
  -3   6  -2   18.00    5.50
   3  -6   2   21.80    6.90
   3  -6   2    5.90    4.90
   3  -6   2   20.60    5.40
  -4   6  -2  286.77   21.40
  -4   6  -2  309.87   21.90
   4  -6   2  311.67   22.30
   4  -6   2  324.17   23.90
   4  -6   2  334.77   22.50
  -5   6  -2    1.70    3.90
  -5   6  -2    1.30    4.70
   5  -6   2    0.10    4.60
   5  -6   2   -0.40    3.90
   5  -6   2   -3.70    6.40
  -6   6  -2   29.60    5.50
  -6   6  -2   25.50    8.00
  -6   6  -2   20.50    5.00
   6  -6   2   17.50    9.40
  -7   6  -2   48.40    6.00
  -7   6  -2   51.39    8.30
  -7   6  -2   80.79   12.40
   7  -6   2   55.39   13.00
  -8   6  -2   -2.90    7.90
   8  -6   2    0.20    9.40
  -9   6  -2  210.08   21.70
   9  -6   2  193.08   24.40
   9   5  -2   94.29   13.70
   9   5  -2  111.89   16.00
   9   5  -2  110.89   17.10
   8   5  -2   26.50   10.00
   8   5  -2   26.70    9.40
   8   5  -2   13.10    7.70
   7   5  -2 1393.16   80.69
   7   5  -2 1257.07   79.59
   6   5  -2  709.83   45.10
   6   5  -2  694.03   45.40
   6   5  -2  719.23   45.80
   6   5  -2  682.73   44.80
   5   5  -2  243.28   18.30
   5   5  -2  192.68   16.60
   5   5  -2  194.98   16.70
   5   5  -2  201.68   17.10
  -5  -5   2  201.08   18.00
   4   5  -2 1303.47   76.59
   4   5  -2 1304.77   77.79
   4   5  -2 1256.37   76.39
   4   5  -2 1371.76   77.19
  -4  -5   2 1290.77   78.09
   3   5  -2  515.85   34.50
   3   5  -2  566.74   33.90
   3   5  -2  563.04   33.30
   3   5  -2  491.65   33.20
  -3  -5   2  533.65   35.00
  -3  -5   2  522.85   32.70
   2   5  -2   79.39    8.70
   2   5  -2   76.69    7.80
  -2  -5   2   82.39    8.30
  -2  -5   2   91.59    8.50
  -2  -5   2   69.39    9.90
   1   5  -2    5.10    3.70
   1   5  -2   -3.10    3.40
   1   5  -2   -1.60    2.80
  -1  -5   2    5.10    4.60
  -1  -5   2    0.40    2.90
  -1  -5   2   -0.70    3.30
   0   5  -2  580.34   35.50
   0   5  -2  578.14   36.70
   0   5  -2  583.64   35.60
   0  -5   2  660.23   35.50
   0  -5   2  555.94   36.90
   0  -5   2  554.64   35.70
  -1   5  -2  271.47   18.90
  -1   5  -2  286.47   18.10
  -1   5  -2  265.87   18.30
   1  -5   2  243.58   18.90
   1  -5   2  253.37   18.00
   1  -5   2  288.07   18.70
  -2   5  -2  288.17   19.10
  -2   5  -2  249.08   18.40
  -2   5  -2  262.47   17.90
   2  -5   2  261.27   18.20
   2  -5   2  295.27   19.20
   2  -5   2  249.68   18.70
  -3   5  -2 1435.16   84.19
  -3   5  -2 1515.15   85.19
  -3   5  -2 1408.66   83.99
   3  -5   2 1427.46   85.09
   3  -5   2 1448.06   84.39
   3  -5   2 1499.65   84.59
  -4   5  -2  173.48   14.70
  -4   5  -2  173.78   12.80
  -4   5  -2  170.88   13.90
   4  -5   2  161.58   13.00
   4  -5   2  156.28   13.30
   4  -5   2  156.88   14.90
  -5   5  -2   24.50    4.90
  -5   5  -2   29.90    7.70
   5  -5   2   20.00    7.60
   5  -5   2   34.20    6.80
   5  -5   2   24.00    5.20
  -6   5  -2   28.10    4.80
  -6   5  -2   21.80    8.30
  -6   5  -2   28.20    4.80
   6  -5   2   23.40    8.20
  -7   5  -2   98.09    7.40
  -7   5  -2  105.09   14.00
  -7   5  -2  109.49    7.40
   7  -5   2  102.69   15.60
  -8   5  -2   -3.50    7.10
   8  -5   2    8.10   10.00
  -9   5  -2   31.60   10.70
   9  -5   2   40.30   12.00
  10  -5   2    0.40   10.40
   9   4  -2  488.05   36.10
   9   4  -2  573.54   39.40
   9   4  -2  630.54   41.70
   8   4  -2   82.09   11.70
   8   4  -2   61.19   13.00
   8   4  -2   69.29   12.00
   7   4  -2  352.56   25.40
   7   4  -2  322.67   25.70
   7   4  -2  332.17   27.50
   7   4  -2  435.56   27.10
   6   4  -2  236.68   18.90
   6   4  -2  230.38   18.10
   6   4  -2  232.68   19.70
   6   4  -2  232.48   18.70
   6   4  -2  203.08   17.60
  -6  -4   2  227.88   18.80
   5   4  -2  634.94   41.20
   5   4  -2  583.54   38.80
   5   4  -2  619.74   39.80
   5   4  -2  611.54   39.60
  -5  -4   2  654.43   39.90
   4   4  -2  842.72   51.69
   4   4  -2  886.41   52.49
   4   4  -2  952.20   52.69
   4   4  -2  855.11   51.89
   4   4  -2  850.51   52.49
  -4  -4   2  817.82   52.59
   3   4  -2 1223.18   70.49
   3   4  -2 1193.18   70.99
   3   4  -2 1223.68   69.99
   3   4  -2 1191.28   70.39
  -3  -4   2 1185.98   69.39
  -3  -4   2 1229.38   72.99
   2   4  -2 1306.87   75.39
   2   4  -2 1292.37   74.59
  -2  -4   2 1304.17   74.49
  -2  -4   2 1291.37   73.89
  -2  -4   2 1257.57   75.49
   1   4  -2  690.33   41.10
   1   4  -2  649.74   42.40
   1   4  -2  753.22   42.10
  -1  -4   2  739.73   41.50
  -1  -4   2  686.13   42.70
  -1  -4   2  698.93   41.40
   0   4  -2 6088.09  335.57
   0   4  -2 5770.12  334.17
   0   4  -2 5773.32  334.67
   0  -4   2 6379.66  335.87
  -1   4  -2 1506.15   83.29
  -1   4  -2 1430.26   83.19
  -1   4  -2 1376.86   83.59
   1  -4   2 1514.95   83.39
   1  -4   2 1442.36   83.49
   1  -4   2 1466.75   83.99
  -2   4  -2  100.29    9.00
  -2   4  -2  110.19    9.20
  -2   4  -2  102.29    9.10
   2  -4   2  108.99    9.40
   2  -4   2   97.99    9.30
   2  -4   2  106.79    9.00
  -3   4  -2  115.89    9.50
  -3   4  -2   99.19    9.80
  -3   4  -2  125.39   10.70
   3  -4   2  112.19   10.00
   3  -4   2  125.19   10.10
   3  -4   2  133.39   11.20
  -4   4  -2   59.39    9.40
  -4   4  -2   52.39    7.70
  -4   4  -2   45.70    5.50
   4  -4   2   58.29    8.60
   4  -4   2   43.70    7.20
   4  -4   2   50.59    5.90
  -5   4  -2   32.20    7.00
  -5   4  -2   26.80    4.30
  -5   4  -2   24.30    6.50
   5  -4   2   23.00    7.20
   5  -4   2   27.50    6.20
   5  -4   2   30.40    4.60
  -6   4  -2   65.49   10.30
  -6   4  -2   60.39    5.80
   6  -4   2   64.39   10.20
  -7   4  -2  210.28   19.80
   7  -4   2  245.28   21.70
  -8   4  -2  129.19   16.90
   8  -4   2  124.89   17.20
  -9   4  -2  395.46   31.90
   9  -4   2  384.66   32.30
 -10   4  -2  128.69   19.50
  10   3  -2  -12.70    7.80
  10   3  -2   -9.30    4.40
   9   3  -2   41.20   11.20
   9   3  -2   38.10   11.70
   9   3  -2   32.50    6.90
   8   3  -2    9.60    7.50
   8   3  -2    4.70    5.30
   8   3  -2    2.50    4.90
   8   3  -2    5.30    8.60
   7   3  -2  575.04   40.60
   7   3  -2  630.94   40.00
   7   3  -2  551.34   37.50
   7   3  -2  653.63   38.60
   6   3  -2 1008.30   60.29
   6   3  -2 1168.18   63.09
   6   3  -2  860.31   60.49
  -6  -3   2 1051.49   62.69
   5   3  -2 1335.07   78.39
   5   3  -2 1408.96   77.39
   5   3  -2 1266.47   77.29
   5   3  -2 1331.57   77.39
  -5  -3   2 1277.17   77.39
   4   3  -2 1620.14   96.79
   4   3  -2 1620.64   96.19
   4   3  -2 1805.82   96.39
   4   3  -2 1641.14   95.99
  -4  -3   2 1688.03   96.59
   3   3  -2 3249.18  180.98
   3   3  -2 3027.80  180.78
   3   3  -2 3371.16  181.08
   3   3  -2 3097.79  180.08
  -3  -3   2 3309.07  181.28
   2   3  -2 1440.56   78.29
   2   3  -2 1278.87   79.09
   2   3  -2 1273.07   78.79
  -2  -3   2 1496.55   79.19
  -2  -3   2 1405.16   77.99
  -2  -3   2 1371.76   79.49
   1   3  -2  430.96   27.10
   1   3  -2  402.96   26.60
   1   3  -2  438.06   25.80
  -1  -3   2  414.86   25.90
  -1  -3   2  508.85   26.80
  -1  -3   2  442.66   27.30
   0   3  -2   39.70    4.10
   0   3  -2   45.00    5.00
   0   3  -2   41.10    5.40
   0  -3   2   34.80    5.10
   0  -3   2   41.10    4.20
   0  -3   2   44.30    4.90
  -1   3  -2  458.35   27.60
  -1   3  -2  436.66   27.50
  -1   3  -2  474.65   27.30
   1  -3   2  450.35   27.80
   1  -3   2  464.15   27.70
   1  -3   2  448.66   27.30
  -2   3  -2  343.77   23.50
  -2   3  -2  353.96   23.30
  -2   3  -2  377.56   23.40
   2  -3   2  391.66   23.60
   2  -3   2  396.66   23.60
   2  -3   2  379.56   23.10
  -3   3  -2  305.17   19.70
  -3   3  -2  289.57   18.30
  -3   3  -2  301.97   19.80
   3  -3   2  277.07   19.70
   3  -3   2  292.67   18.50
   3  -3   2  296.77   19.60
  -4   3  -2  127.99   11.20
  -4   3  -2  118.19    8.90
  -4   3  -2  124.89   11.00
   4  -3   2  123.29    9.10
   4  -3   2  127.69   10.90
  -5   3  -2  882.21   49.70
  -5   3  -2  787.62   49.00
  -5   3  -2  754.52   45.50
   5  -3   2  743.33   49.10
   5  -3   2  815.92   45.60
  -6   3  -2  882.21   48.10
  -6   3  -2  815.42   53.39
   6  -3   2  844.92   54.09
   6  -3   2  889.21   55.49
  -7   3  -2  879.41   55.29
   7  -3   2  855.51   55.79
  -8   3  -2 1158.78   71.79
   8  -3   2 1132.99   72.39
  -9   3  -2 1024.30   65.59
   9  -3   2  995.00   65.99
 -10   3  -2  512.85   39.60
  10   2  -2  283.57   26.90
   9   2  -2  326.87   27.20
   9   2  -2  267.67   19.30
   9   2  -2  286.87   19.30
   9   2  -2  325.87   25.70
   8   2  -2  632.64   37.60
   8   2  -2  570.94   37.40
   8   2  -2  632.94   42.20
   8   2  -2  656.93   43.40
   7   2  -2  783.02   46.00
   7   2  -2  745.13   45.60
   7   2  -2  756.52   48.00
   7   2  -2  810.32   48.50
   7   2  -2  726.63   49.30
   6   2  -2 2088.09  118.69
   6   2  -2 2063.09  118.59
   6   2  -2 2055.39  116.99
   6   2  -2 1990.50  119.69
  -6  -2   2 2084.69  117.39
   5   2  -2 1663.93   95.19
   5   2  -2 1642.44   97.09
   5   2  -2 1601.84   95.89
   5   2  -2 1652.93   95.99
  -5  -2   2 1767.12   95.69
   4   2  -2   75.09    7.40
   4   2  -2   68.09    8.50
   4   2  -2   48.60    6.80
   4   2  -2   74.99    7.10
   4   2  -2   66.19    7.20
  -4  -2   2   76.29    7.40
   3   2  -2  298.67   18.90
   3   2  -2  281.77   18.20
   3   2  -2  294.87   17.80
   3   2  -2  245.88   18.40
   3   2  -2  273.37   17.80
  -3  -2   2  289.57   18.50
   2   2  -2  208.88   12.10
   2   2  -2  155.18   12.50
   2   2  -2  166.38   11.80
  -2  -2   2  230.58   13.30
  -2  -2   2  198.18   13.10
   1   2  -2  852.91   49.00
   1   2  -2  877.11   50.29
   1   2  -2  868.51   50.19
  -1  -2   2  886.81   50.39
   0   2  -2    1.80    2.10
   0   2  -2    2.80    2.00
   0   2  -2    2.20    1.20
   0  -2   2    2.00    2.00
   0  -2   2    1.20    1.20
   0  -2   2    2.80    2.00
  -1   2  -2    5.20    2.20
  -1   2  -2    4.50    2.00
  -1   2  -2    3.90    1.70
   1  -2   2    6.80    2.40
   1  -2   2    6.60    2.00
   1  -2   2    7.40    2.40
  -2   2  -2   38.10    3.90
  -2   2  -2   31.30    4.60
  -2   2  -2   29.60    4.40
   2  -2   2   32.80    3.90
   2  -2   2   41.00    4.90
   2  -2   2   33.80    5.20
  -3   2  -2 2611.04  150.68
  -3   2  -2 2798.52  152.48
  -3   2  -2 2601.94  152.18
   3  -2   2 2819.62  152.38
   3  -2   2 2679.13  152.38
   3  -2   2 2677.03  150.68
  -4   2  -2   75.09    6.30
  -4   2  -2   79.39    8.40
  -4   2  -2   80.09    8.20
   4  -2   2   74.79    9.00
   4  -2   2   92.09    8.70
   4  -2   2   83.79    6.20
  -5   2  -2 1356.86   74.99
  -5   2  -2 1370.46   80.99
  -5   2  -2 1331.07   78.79
   5  -2   2 1333.77   79.19
   5  -2   2 1289.57   74.99
   5  -2   2 1350.96   78.79
  -6   2  -2 3126.29  173.78
  -6   2  -2 3123.79  170.98
   6  -2   2 2798.82  170.28
   6  -2   2 2884.21  170.88
  -7   2  -2  501.65   34.70
   7  -2   2  486.25   34.30
  -8   2  -2  163.08   21.00
   8  -2   2  128.19   17.40
  -9   2  -2  119.99   17.00
   9  -2   2  118.89   17.70
 -10   2  -2    6.00   10.40
  10  -2   2   -2.20   10.00
  10   1  -2  479.05   37.80
  10   1  -2  545.35   40.00
   9   1  -2  782.82   52.49
   9   1  -2  810.52   54.09
   8   1  -2  450.55   27.20
   8   1  -2  408.66   32.10
   8   1  -2  499.85   27.50
   8   1  -2  420.36   35.60
   7   1  -2  329.77   25.10
   7   1  -2  341.47   25.70
   7   1  -2  367.26   21.50
  -7  -1   2  357.26   25.40
  -7  -1   2  291.37   25.30
   6   1  -2  382.96   27.80
   6   1  -2  360.06   27.10
   6   1  -2  398.46   27.00
  -6  -1   2  428.86   28.20
  -6  -1   2  413.76   27.30
   5   1  -2   10.80    2.90
   5   1  -2    9.60    4.20
   5   1  -2   13.50    5.40
   5   1  -2    7.90    4.10
  -5  -1   2    5.30    3.70
  -5  -1   2    8.00    3.20
  -5  -1   2    3.50    4.50
   4   1  -2    3.20    2.30
   4   1  -2    1.80    3.90
   4   1  -2    0.40    3.30
   4   1  -2    0.30    3.10
  -4  -1   2   -0.50    2.70
  -4  -1   2    0.20    2.30
   3   1  -2  217.68   14.90
   3   1  -2  247.18   15.40
   3   1  -2  213.58   13.90
   3   1  -2  191.98   14.10
  -3  -1   2  208.88   14.00
  -3  -1   2  242.58   14.60
   2   1  -2 3341.77  182.28
   2   1  -2 3567.04  181.98
   2   1  -2 3248.07  182.88
  -2  -1   2 3135.89  182.78
  -2  -1   2 3442.36  182.48
  -2  -1   2 2859.01  181.88
   1   1  -2 1239.88   76.79
  -1  -1   2 1468.45   77.19
  -1  -1   2 1388.86   76.99
   0   1  -2    6.10    1.90
   0   1  -2    6.00    1.80
   0   1  -2    5.10    1.00
   0  -1   2    8.70    2.20
   0  -1   2    5.20    1.80
   0  -1   2    6.60    1.00
  -1   1  -2 1418.36   78.99
  -1   1  -2 1439.96   78.99
  -1   1  -2 1367.56   79.39
   1  -1   2 1455.55   78.99
   1  -1   2 1369.46   79.29
   1  -1   2 1368.66   78.89
  -2   1  -2 2100.19  114.19
  -2   1  -2 2004.30  114.19
  -2   1  -2 1875.61  113.19
   2  -1   2 2065.39  114.09
   2  -1   2 2033.20  113.19
   2  -1   2 2059.49  114.09
  -3   1  -2 5544.55  309.97
  -4   1  -2  410.96   26.30
  -4   1  -2  380.36   26.20
   4  -1   2  421.06   26.20
   4  -1   2  412.56   26.30
   4  -1   2  395.26   23.70
  -5   1  -2  190.08   15.50
  -5   1  -2  170.58   11.70
  -5   1  -2  205.08   15.40
   5  -1   2  201.58   12.00
   5  -1   2  193.78   15.20
   5  -1   2  190.28   15.70
  -6   1  -2   13.80    6.30
  -6   1  -2   10.90    5.60
   6  -1   2   14.20    6.80
   6  -1   2   12.20    2.40
   6  -1   2   22.40    6.20
   6  -1   2   13.70    2.40
  -7   1  -2    2.10    5.30
   7  -1   2    8.40    7.70
  -8   1  -2  954.50   64.49
  -9   1  -2  314.87   27.50
   9  -1   2  305.77   27.90
 -10   1  -2  375.66   31.70
  10  -1   2  354.26   31.90
  10   0  -2   65.39   14.30
  10   0  -2   69.69   15.00
   9   0  -2  124.69   17.70
   9   0  -2  113.69   16.90
  -9   0   2  121.39   17.10
   8   0  -2    9.80    7.80
   8   0  -2   28.90   10.00
  -8   0   2   18.00    8.80
   7   0  -2  160.08   16.10
   7   0  -2  194.88   11.00
  -7   0   2  172.58   17.00
  -7   0   2  156.48   17.20
   6   0  -2 1193.58   72.39
   6   0  -2 1301.07   72.59
   6   0  -2 1332.17   76.39
   6   0  -2 1285.57   76.79
  -6   0   2 1359.86   77.09
  -6   0   2 1284.97   76.79
   5   0  -2   12.10    4.60
   5   0  -2   15.60    2.80
   5   0  -2   16.00    5.10
  -5   0   2   16.70    5.00
  -5   0   2   18.20    2.90
  -5   0   2   22.30    5.90
   4   0  -2   -0.80    2.90
   4   0  -2    5.90    3.50
   4   0  -2    6.90    2.10
  -4   0   2    3.00    3.40
  -4   0   2    1.00    3.10
  -4   0   2    1.40    1.80
   3   0  -2  169.98   11.80
   3   0  -2  149.79   11.00
   3   0  -2  154.78   10.00
   3   0  -2  176.98   11.90
  -3   0   2  150.58   11.00
  -3   0   2  152.38   10.10
  -3   0   2  170.08   11.80
   1   0  -2 6343.07  351.76
  -1   0   2 6045.80  351.56
   0   0  -2  621.14   40.40
   0   0  -2  777.82   40.60
   0   0  -2  731.93   40.50
   0   0   2  713.13   40.10
   0   0   2  677.63   40.40
   0   0   2  732.33   40.60
  -1   0  -2  700.53   34.90
  -1   0  -2  632.24   34.80
  -1   0  -2  589.54   34.90
   1   0   2  554.14   34.70
   1   0   2  611.24   35.10
   1   0   2  620.04   34.80
   1   0   2  523.65   34.70
  -2   0  -2  102.39    6.90
  -2   0  -2   91.79    7.60
  -2   0  -2   91.19    7.50
   2   0   2  100.09    7.50
   2   0   2  101.29    8.00
   2   0   2   95.49    6.90
   2   0   2   91.39    7.40
  -3   0  -2   15.70    3.80
  -3   0  -2   14.90    2.60
  -3   0  -2   11.90    3.70
   3   0   2   16.50    3.80
   3   0   2   13.60    4.20
   3   0   2   13.30    2.80
  -4   0  -2  394.36   24.70
  -4   0  -2  408.46   22.40
  -4   0  -2  340.57   24.30
   4   0   2  380.36   24.70
   4   0   2  347.17   24.00
   4   0   2  355.46   22.40
  -5   0  -2  855.31   50.49
  -5   0  -2  798.82   49.99
   5   0   2  812.32   47.40
   5   0   2  861.41   50.19
   5   0   2  801.22   50.29
   5   0   2  799.12   47.30
  -6   0  -2 2680.13  149.19
  -6   0  -2 2521.85  148.39
   6   0   2 2665.83  148.29
   6   0   2 2351.06  148.09
   6   0   2 2697.43  144.99
   6   0   2 2526.85  148.89
   6   0   2 2619.84  145.09
  -7   0  -2  760.22   49.70
   7   0   2  756.02   44.80
   7   0   2  772.22   49.80
   7   0   2  795.52   44.70
   8   0   2  587.54   33.90
   8   0   2  593.64   34.00
  -9   0  -2 1009.00   64.59
   9   0   2  971.40   64.89
 -10   0  -2  694.13   49.00
  10   0   2  673.23   49.30
  10  -1  -2   63.99   13.90
  10  -1  -2   47.80   13.20
 -10   1   2   69.59   14.30
   9  -1  -2  513.05   41.20
   9  -1  -2  631.44   42.00
  -9   1   2  618.74   42.10
   8  -1  -2   53.19   11.00
  -8   1   2   44.30   11.10
   7  -1  -2   21.90    7.80
  -7   1   2    5.20    6.80
   6  -1  -2  297.47   23.30
   6  -1  -2  311.97   23.60
  -6   1   2  351.16   24.20
  -6   1   2  369.76   24.20
   5  -1  -2    0.50    3.60
   5  -1  -2   -3.40    2.70
  -5   1   2    2.60    4.20
  -5   1   2   -0.30    3.00
   4  -1  -2  282.77   15.30
   4  -1  -2  272.97   18.00
   4  -1  -2  242.08   17.80
  -4   1   2  233.28   17.60
  -4   1   2  252.57   17.80
   3  -1  -2    7.80    3.00
   3  -1  -2   16.90    3.70
   3  -1  -2   11.00    2.00
  -3   1   2    8.60    3.30
  -3   1   2   12.60    2.10
  -3   1   2    9.60    3.30
  -2   1   2 3737.03  208.78
   1  -1  -2  184.68   11.00
   1  -1  -2  169.58   11.10
  -1   1   2  175.68   10.90
  -1   1   2  174.38   11.20
  -1   1   2  163.48   10.60
   0  -1  -2 1205.08   70.49
   0  -1  -2 1308.77   70.39
   0   1   2 1330.37   69.89
   0   1   2 1136.19   70.19
   0   1   2 1248.28   70.49
  -1  -1  -2   30.50    3.10
  -1  -1  -2   30.10    4.00
  -1  -1  -2   18.70    3.00
   1   1   2   25.40    2.90
   1   1   2   24.20    3.70
   1   1   2   32.00    3.30
  -2  -1  -2 5020.90  300.47
   2   1   2 5532.55  302.17
  -3  -1  -2 3125.79  185.08
   3   1   2 3517.95  186.18
   3   1   2 3287.07  185.08
   3   1   2 3257.37  185.28
  -4  -1  -2 3539.45  207.18
   4   1   2 3807.22  207.38
   4   1   2 3850.61  208.58
   4   1   2 3581.44  205.78
   4   1   2 3628.04  207.28
  -5  -1  -2 3175.28  174.18
   5   1   2 2972.70  172.18
   5   1   2 3286.17  174.38
   5   1   2 2921.51  173.78
   5   1   2 3077.89  171.88
   5   1   2 2940.81  174.68
  -6  -1  -2 2475.45  143.99
   6   1   2 2613.74  141.09
   6   1   2 2534.25  144.09
   6   1   2 2622.24  141.39
   6   1   2 2283.47  144.19
   6   1   2 2444.86  143.69
  -7  -1  -2 1035.60   66.29
   7   1   2 1072.09   62.59
   7   1   2 1092.29   62.69
   7   1   2 1114.29   67.29
  -8  -1  -2  133.79   17.30
   8   1   2  151.48   11.80
   8   1   2  140.09   11.10
  -9  -1  -2   15.80    9.40
   9   1   2   12.50   10.70
   9   1   2    9.80    4.20
 -10  -1  -2   18.80   10.40
  10   1   2   27.80   11.80
  10  -2  -2  256.67   26.20
  10  -2  -2  281.97   26.40
 -10   2   2  291.27   26.60
   9  -2  -2  176.08   20.00
  -9   2   2  175.28   19.70
   8  -2  -2   67.09   12.50
  -8   2   2   76.89   12.40
   7  -2  -2  129.39   14.50
  -7   2   2  111.69   14.10
   6  -2  -2   11.00    6.20
   6  -2  -2   22.50    6.40
  -6   2   2   23.30    6.50
  -6   2   2   16.90    5.30
   5  -2  -2   95.99    9.90
   5  -2  -2   75.39    9.20
  -5   2   2   58.19    8.80
  -5   2   2   72.39    9.20
   4  -2  -2   28.10    5.30
   4  -2  -2   28.00    5.80
  -4   2   2   26.60    5.10
  -4   2   2   26.30    5.20
  -4   2   2   20.10    2.80
   3  -2  -2   44.30    4.90
   3  -2  -2   42.50    3.90
   3  -2  -2   40.60    6.10
  -3   2   2   37.50    4.00
  -3   2   2   43.70    6.00
  -3   2   2   34.40    4.80
   2  -2  -2 1411.56   80.39
   2  -2  -2 1462.55   81.49
   2  -2  -2 1453.45   80.49
  -2   2   2 1314.17   81.29
  -2   2   2 1445.96   80.49
  -2   2   2 1458.75   80.39
   1  -2  -2 3837.32  226.98
   0  -2  -2 7399.56  414.66
   0   2   2 7162.58  414.76
  -1  -2  -2 3390.06  189.48
  -1  -2  -2 3353.16  191.08
   1   2   2 3378.16  189.48
   1   2   2 3495.15  190.58
  -2  -2  -2 7007.40  408.56
   2   2   2 7425.46  408.16
  -3  -2  -2 6290.27  355.26
   3   2   2 6566.14  355.56
   3   2   2 6282.27  355.16
   3   2   2 6337.67  355.16
  -4  -2  -2 1289.47   78.49
   4   2   2 1264.07   78.39
   4   2   2 1438.66   82.19
   4   2   2 1357.16   78.39
   4   2   2 1447.76   79.39
  -5  -2  -2   53.09    8.20
   5   2   2   67.19    8.70
   5   2   2   51.59    9.00
   5   2   2   65.19    8.80
   5   2   2   47.30    7.00
   5   2   2   59.09    7.10
  -6  -2  -2  302.27   24.20
   6   2   2  339.57   25.90
   6   2   2  346.97   22.90
   6   2   2  314.67   24.10
   6   2   2  382.86   22.80
  -7  -2  -2   -2.80    6.50
   7   2   2   -3.90    3.90
   7   2   2    5.30    7.70
   7   2   2    4.80    4.30
  -8  -2  -2   11.70    8.20
   8   2   2   -3.00    4.50
   8   2   2    1.50    4.20
   8   2   2    1.10    7.70
  -9  -2  -2  542.15   38.70
   9   2   2  518.75   34.00
   9   2   2  525.95   32.60
   9   2   2  470.65   38.80
 -10  -2  -2  124.99   18.80
  10   2   2  106.79   10.50
  10   2   2  108.09   17.90
  10  -3  -2  108.79   18.90
  10  -3  -2  159.18   19.70
 -10   3   2  124.99   18.30
   9  -3  -2   66.09   13.80
  -9   3   2   34.00   11.30
  -8   3   2   27.20    9.40
   7  -3  -2  173.08   17.80
  -7   3   2  175.38   16.70
   6  -3  -2  148.29   14.60
   6  -3  -2  135.29   12.90
  -6   3   2  129.89   13.10
   5  -3  -2  718.83   45.40
   5  -3  -2  883.81   47.40
  -5   3   2  700.03   46.20
  -5   3   2  729.63   42.30
  -5   3   2  723.53   42.40
   4  -3  -2 2614.84  147.19
   4  -3  -2 2566.04  148.39
  -4   3   2 2621.74  145.49
  -4   3   2 2684.03  145.69
  -4   3   2 2523.95  148.19
  -4   3   2 2579.74  146.99
   3  -3  -2 4017.40  232.58
   3  -3  -2 4164.38  232.18
  -3   3   2 4175.58  230.98
  -3   3   2 4054.09  230.68
  -3   3   2 4382.66  232.88
  -3   3   2 4030.70  231.08
   2  -3  -2 3178.38  184.88
   2  -3  -2 3238.28  183.28
   2  -3  -2 3278.57  185.08
  -2   3   2 3406.66  185.08
  -2   3   2 3308.37  183.98
  -2   3   2 3209.08  185.08
  -2   3   2 3377.06  183.28
   1  -3  -2 2765.42  154.68
   1  -3  -2 2701.03  152.18
   1  -3  -2 2699.33  152.18
   1  -3  -2 2847.52  154.38
  -1   3   2 2664.33  154.28
  -1   3   2 2839.62  154.88
  -1   3   2 2680.83  154.08
  -1  -3  -2  247.08   14.40
  -1  -3  -2  246.98   17.00
   1   3   2  226.58   16.60
   1   3   2  257.37   16.70
   1   3   2  205.08   16.10
   1   3   2  251.17   14.40
  -2  -3  -2   44.80    4.80
  -2  -3  -2   52.99    6.90
   2   3   2   32.70    5.60
   2   3   2   45.80    4.70
   2   3   2   49.60    6.70
   2   3   2   51.49    7.10
  -3  -3  -2    0.60    2.40
  -3  -3  -2   10.80    4.30
   3   3   2   -1.70    2.50
   3   3   2    1.30    3.30
   3   3   2    4.20    3.60
   3   3   2   -1.50    3.20
  -4  -3  -2   34.30    5.90
  -4  -3  -2   41.30    7.30
   4   3   2   35.60    7.70
   4   3   2   35.80    6.60
   4   3   2   25.10    5.60
   4   3   2   35.00    6.60
   4   3   2   39.10    6.20
  -5  -3  -2  465.05   32.40
   5   3   2  497.65   32.50
   5   3   2  536.55   32.80
   5   3   2  495.15   32.20
   5   3   2  493.05   34.30
   5   3   2  540.95   33.90
  -6  -3  -2 1154.78   71.79
   6   3   2 1220.98   71.29
   6   3   2 1069.19   73.29
   6   3   2 1329.47   71.09
  -7  -3  -2  750.82   49.30
   7   3   2  761.02   50.99
   7   3   2  739.83   47.60
   7   3   2  812.82   47.50
  -8  -3  -2   25.90    9.30
   8   3   2   28.80    7.20
   8   3   2   24.40   10.30
   8   3   2   24.50    6.60
  -9  -3  -2   13.00    8.90
   9   3   2   -5.80    8.40
   9   3   2   -5.40    5.20
   9   3   2   -8.00    5.50
  10   3   2    6.90   13.60
  10   3   2   -3.70    5.50
  10  -4  -2   -9.60   10.00
 -10   4   2   -8.60    8.40
   9  -4  -2   75.29   14.50
  -9   4   2   71.79   14.40
   8  -4  -2  117.59   16.20
  -8   4   2   92.19   13.80
   7  -4  -2  332.37   26.90
  -7   4   2  345.27   25.40
   6  -4  -2  744.33   45.70
   6  -4  -2  682.73   47.00
  -6   4   2  731.33   41.50
  -6   4   2  753.82   45.80
  -6   4   2  736.13   41.70
   5  -4  -2  483.45   32.50
   5  -4  -2  516.35   34.40
  -5   4   2  532.75   30.70
  -5   4   2  522.45   30.50
  -5   4   2  508.35   34.20
   4  -4  -2  966.30   57.29
   4  -4  -2  989.90   59.19
  -4   4   2  932.91   60.69
  -4   4   2  983.90   57.29
  -4   4   2  992.40   56.49
  -4   4   2  995.60   56.79
   3  -4  -2 1944.51  113.99
   3  -4  -2 1942.01  112.69
  -3   4   2 1938.91  113.99
  -3   4   2 1956.30  111.79
  -3   4   2 2051.29  112.59
  -3   4   2 2043.80  112.29
   2  -4  -2   87.79    6.70
   2  -4  -2   95.79    9.70
  -2   4   2   92.99    9.30
  -2   4   2   92.09    8.20
  -2   4   2  110.89    9.20
  -2   4   2   91.79    6.70
   1  -4  -2    4.00    3.90
  -1   4   2    0.10    3.10
  -1   4   2   -0.80    3.20
  -1   4   2    0.10    3.00
   0  -4  -2   36.70    6.40
   0   4   2   46.90    6.90
   0   4   2   50.09    6.90
   0   4   2   45.80    6.60
  -1  -4  -2   60.29    8.00
   1   4   2   60.69    8.10
   1   4   2   63.99    4.60
   1   4   2   59.39    8.00
   1   4   2   64.09    4.70
   1   4   2   58.69    8.10
  -2  -4  -2  774.92   50.89
   2   4   2  777.82   50.99
   2   4   2  859.61   48.70
   2   4   2  806.02   50.99
   2   4   2  979.80   49.10
  -3  -4  -2 3452.75  181.98
  -3  -4  -2 3288.67  183.78
   3   4   2 3282.47  183.78
   3   4   2 2976.60  183.08
   3   4   2 3190.08  184.08
   3   4   2 3209.58  181.78
  -4  -4  -2  711.83   46.20
  -4  -4  -2  723.63   44.70
   4   4   2  721.93   44.50
   4   4   2  871.01   46.40
   4   4   2  668.23   46.20
  -5  -4  -2  273.87   21.70
   5   4   2  378.26   23.30
   5   4   2  266.57   23.70
   5   4   2  306.77   22.50
  -6  -4  -2  418.96   27.70
   6   4   2  313.67   26.40
   6   4   2  453.45   28.30
   6   4   2  372.36   29.60
  -7  -4  -2   61.59   10.80
   7   4   2   56.29    9.50
   7   4   2   66.69   12.60
  -8  -4  -2    0.20    8.50
   8   4   2   -6.90    6.00
   8   4   2   -0.60    7.60
   8   4   2   13.10   10.50
   9   4   2    7.90   10.70
   9   4   2    9.60    7.20
   9   4   2   -0.30    9.00
  10  -5  -2   86.49   16.70
 -10   5   2   99.69   16.30
   9  -5  -2  110.69   17.50
  -9   5   2  117.19   16.60
   8  -5  -2   28.20   11.50
  -8   5   2   34.30   10.00
   7  -5  -2  598.64   42.90
  -7   5   2  646.54   41.20
   6  -5  -2  271.67   21.50
   6  -5  -2  305.07   24.60
  -6   5   2  294.17   22.00
  -6   5   2  309.17   19.90
  -6   5   2  311.57   19.20
   5  -5  -2   52.89    7.50
   5  -5  -2   58.69    9.60
  -5   5   2   54.39    6.50
  -5   5   2   48.20    6.50
   4  -5  -2   29.90    7.30
   4  -5  -2   11.80    4.00
  -4   5   2   15.80    4.50
  -4   5   2   15.80    4.10
  -4   5   2    1.70    4.90
  -4   5   2   18.80    4.70
   3  -5  -2  231.28   14.90
   3  -5  -2  220.98   17.90
  -3   5   2  233.08   17.80
  -3   5   2  223.28   14.60
  -3   5   2  213.18   16.30
  -3   5   2  218.48   16.10
   2  -5  -2  651.13   37.20
   2  -5  -2  644.34   40.80
  -2   5   2  654.13   40.70
  -2   5   2  663.53   40.00
  -2   5   2  627.24   36.90
  -2   5   2  651.33   40.10
   1  -5  -2 1772.02  103.89
  -1   5   2 1796.02  103.69
  -1   5   2 1815.12  103.99
   0  -5  -2 3226.28  189.08
   0   5   2 3313.27  189.18
   0   5   2 3463.85  189.18
   0   5   2 3335.97  189.18
  -1  -5  -2 1041.40   65.19
   1   5   2 1114.39   65.19
   1   5   2 1066.79   64.99
   1   5   2 1083.69   61.09
   1   5   2 1146.79   65.89
  -2  -5  -2 1857.91  107.39
   2   5   2 1917.41  107.29
   2   5   2 1789.12  107.09
   2   5   2 1896.01  107.49
   2   5   2 1845.92  103.89
   2   5   2 1763.02  103.79
  -3  -5  -2  277.57   21.30
   3   5   2  293.17   18.50
   3   5   2  262.77   21.00
   3   5   2  252.67   18.10
   3   5   2  309.47   21.50
  -4  -5  -2  899.31   52.99
   4   5   2  886.61   50.69
   4   5   2  795.22   52.69
   4   5   2  785.12   50.09
  -5  -5  -2   15.80    7.70
   5   5   2   17.00    8.70
   5   5   2   20.10    7.20
   5   5   2   16.60    5.60
   5   5   2   21.90    6.90
   6   5   2  151.58   16.00
   6   5   2  219.78   18.60
   7   5   2   57.89   11.70
   7   5   2   44.60   10.50
   7   5   2   37.70   11.60
   8   5   2   12.30   10.40
   8   5   2   11.80    9.90
   8   5   2    5.20    7.60
   9   5   2   20.50    9.30
   9   5   2   18.50   11.20
   9   5   2    9.40    9.30
   9  -6  -2   16.90   11.70
  -9   6   2   18.60   10.10
   8  -6  -2    5.60    9.90
  -8   6   2   14.00    8.50
   7  -6  -2   -2.70    8.20
  -7   6   2    3.30    6.70
  -7   6   2   -3.40    3.20
  -7   6   2   -0.60    3.90
   6  -6  -2  361.06   25.40
  -6   6   2  381.76   23.70
  -6   6   2  358.46   25.50
  -6   6   2  352.66   23.50
   5  -6  -2  198.58   18.80
   5  -6  -2  192.28   15.10
  -5   6   2  181.98   16.10
  -5   6   2  194.58   14.80
  -5   6   2  202.48   15.10
   4  -6  -2 2702.83  153.88
   4  -6  -2 2659.33  157.18
  -4   6   2 2642.14  154.88
  -4   6   2 2773.52  153.68
  -4   6   2 2839.82  155.28
   3  -6  -2 1988.10  112.09
   3  -6  -2 1991.20  116.09
  -3   6   2 1995.10  111.79
  -3   6   2 1961.50  114.19
  -3   6   2 1991.20  114.59
   2  -6  -2  489.65   34.40
   2  -6  -2  505.25   29.50
  -2   6   2  567.34   34.10
  -2   6   2  529.05   34.50
   1  -6  -2 2308.07  131.09
  -1   6   2 2220.48  130.59
  -1   6   2 2280.27  130.49
  -1   6   2 2251.77  130.69
   0  -6  -2 2587.84  146.29
   0   6   2 2516.65  145.89
   0   6   2 2573.74  145.99
   0   6   2 2482.35  146.09
  -1  -6  -2  864.01   54.49
   1   6   2  862.01   54.09
   1   6   2  927.11   54.99
   1   6   2  855.51   54.19
  -2  -6  -2   65.79   10.80
   2   6   2   81.79   11.20
   2   6   2   73.59    6.40
   2   6   2   73.99   11.00
   2   6   2   87.09    7.30
  -3  -6  -2   76.49   11.40
   3   6   2   99.09    8.10
   3   6   2   82.59    8.30
   3   6   2   56.19   11.20
  -4  -6  -2    2.10    6.40
   4   6   2    8.30    7.30
   4   6   2   13.40    4.30
   4   6   2    7.60    4.90
  -5  -6  -2   47.30   11.20
   5   6   2   31.00    7.00
   5   6   2   20.80    8.40
   5   6   2   26.70    7.40
   6   6   2   33.00    8.20
   6   6   2    9.50    9.60
   7   6   2   -1.60    8.00
   7   6   2    3.50    9.00
   7   6   2   13.90   10.20
   8   6   2  143.99   17.60
   8   6   2  148.69   18.50
   9  -7  -2   57.89   15.80
  -9   7   2   68.99   13.00
   8  -7  -2  175.98   22.20
   7  -7  -2 1420.66   88.79
  -7   7   2 1374.16   82.09
  -7   7   2 1445.26   85.09
  -7   7   2 1466.05   82.29
   6  -7  -2  846.72   56.79
  -6   7   2  860.71   52.89
  -6   7   2  882.81   52.29
  -6   7   2  867.11   51.99
   5  -7  -2  575.94   40.70
   5  -7  -2  583.34   36.20
  -5   7   2  565.94   35.70
  -5   7   2  565.04   36.50
  -5   7   2  599.04   38.60
   4  -7  -2  381.76   29.40
   4  -7  -2  403.36   24.80
  -4   7   2  368.26   26.50
  -4   7   2  381.76   24.20
  -4   7   2  391.66   26.90
   3  -7  -2 1530.65   86.89
   3  -7  -2 1514.75   91.99
  -3   7   2 1578.64   90.99
  -3   7   2 1522.25   90.29
   2  -7  -2  371.76   27.00
  -2   7   2  341.67   25.50
   1  -7  -2  117.39   14.20
  -1   7   2  104.29   13.80
   0  -7  -2  248.18   21.40
   0   7   2  272.77   21.60
  -1  -7  -2   90.19   13.00
   1   7   2   91.29   12.90
  -2  -7  -2   14.60    7.80
   2   7   2   10.80    2.70
   2   7   2   15.90    3.50
   2   7   2   11.30    7.50
  -3  -7  -2  133.69   15.10
   3   7   2  117.69   10.70
   3   7   2  114.09   14.80
   3   7   2  107.59    9.40
  -4  -7  -2   86.69   13.30
   4   7   2  102.59   10.50
   4   7   2   74.69    8.90
   4   7   2   91.39   13.80
  -5  -7  -2  176.88   18.70
   5   7   2  180.88   20.30
   5   7   2  219.68   16.50
   5   7   2  168.28   15.10
   6   7   2  126.29   17.30
   6   7   2  132.39   18.90
   6   7   2  115.19   14.40
   7   7   2   14.50    8.70
   7   7   2   19.00   11.50
   7   7   2   -5.60    8.70
   8  -8  -2  253.87   26.10
   7  -8  -2  233.38   25.60
  -7   8   2  278.77   20.30
  -7   8   2  303.97   22.10
   6  -8  -2  278.77   27.10
   6  -8  -2  312.47   22.90
  -6   8   2  313.87   22.70
  -6   8   2  308.47   22.30
  -6   8   2  322.27   23.10
   5  -8  -2  120.69   17.30
   5  -8  -2  119.09   11.30
  -5   8   2  116.19   13.60
  -5   8   2  110.99   10.60
   4  -8  -2   11.10    3.60
   4  -8  -2   13.50    8.40
  -4   8   2    7.30    5.70
   3  -8  -2    2.60    7.90
  -3   8   2   -4.70    6.40
   2  -8  -2  193.88   20.30
  -2   8   2  236.98   20.00
   1  -8  -2   -3.50    6.70
  -1   8   2    0.90    6.80
   0  -8  -2  174.68   18.00
   0   8   2  172.78   18.00
  -1  -8  -2   15.20    8.30
   1   8   2   -1.00    8.80
  -2  -8  -2  125.79   16.60
   2   8   2  136.39   17.40
  -3  -8  -2   -0.70    8.60
   3   8   2    4.90    8.20
   3   8   2    5.90    4.10
  -4  -8  -2    2.50    8.10
   4   8   2    0.30    8.40
   4   8   2    5.50    4.50
   4   8   2    1.00    5.40
  -5  -8  -2  328.47   27.60
   5   8   2  295.97   21.80
   5   8   2  308.27   26.80
   5   8   2  304.47   23.10
   6   8   2    9.30    9.70
   6   8   2   -1.60    8.90
   6   8   2    4.70    7.90
   7  -9  -2   64.09   13.80
   7  -9  -2   51.69    9.80
  -7   9   2   58.99   10.40
   6  -9  -2   17.60   10.40
   6  -9  -2   10.30    5.70
  -6   9   2    8.10    7.00
   5  -9  -2   49.90    6.40
   5  -9  -2   54.59   13.10
   5  -9  -2   46.00    7.50
  -5   9   2   49.99   10.60
   4  -9  -2  305.37   27.40
  -4   9   2  299.57   24.40
   3  -9  -2  620.54   43.10
  -3   9   2  576.74   42.60
   2  -9  -2   13.90    9.50
  -2   9   2   19.10    9.50
   1  -9  -2    9.20    8.90
  -1   9   2    4.70    8.10
   0  -9  -2   76.59   13.90
   0   9   2   73.49   13.70
  -1  -9  -2   13.20    9.40
   1   9   2   28.20   10.60
  -2  -9  -2    1.50    8.10
   2   9   2   -4.80    8.00
  -3  -9  -2  161.08   20.60
   3   9   2  174.48   19.30
  -4  -9  -2   86.29   14.20
   4   9   2   40.20   12.10
   4   9   2   66.79    8.10
  -5  -9  -2   75.19   14.80
   5   9   2   46.30    8.60
  -5  10   2   16.80    9.10
   4 -10  -2   46.90   14.10
  -4  10   2   51.69   11.20
   3 -10  -2    1.70    8.30
  -3  10   2    6.10    8.80
   2 -10  -2   76.59   14.70
  -2  10   2   86.79   14.40
   1 -10  -2    6.50    9.00
  -1  10   2   14.30    9.40
   0 -10  -2   15.80    9.90
   0  10   2   39.00   12.70
  -1 -10  -2   91.49   16.70
   1  10   2   89.19   15.90
  -2 -10  -2   70.59   14.70
   2  10   2   93.79   15.20
  -3 -10  -2   12.70   10.10
   3  10   2   -2.20   10.30
   0  11  -3  222.48   25.20
   0 -11   3  213.08   22.30
   1 -11   3    3.50    9.10
  -2  11  -3   38.60   13.60
   2 -11   3   49.50   12.90
   3  10  -3    9.70    8.10
   3  10  -3   15.00   12.90
  -3 -10   3    1.20    7.00
   2  10  -3    2.00   10.10
   2  10  -3   11.30    6.60
  -2 -10   3   -2.20    7.40
  -2 -10   3    7.30    9.80
   1  10  -3   38.40    7.90
   1  10  -3   51.79   13.60
  -1 -10   3   30.70    9.70
  -1 -10   3   42.70   13.10
   0  10  -3   78.99    9.70
   0 -10   3   52.69   11.70
   0 -10   3   65.09   14.40
   0 -10   3   65.19    9.60
  -1  10  -3  141.39   13.30
   1 -10   3  133.09   17.40
   1 -10   3  150.08   14.20
   1 -10   3  196.08   20.40
  -2  10  -3  760.82   50.49
  -2  10  -3  715.83   44.40
   2 -10   3  752.42   49.20
   2 -10   3  651.03   49.10
  -3  10  -3   47.50   12.10
  -3  10  -3   40.20    8.00
   3 -10   3   57.89   13.00
   3 -10   3   20.40   10.80
  -4  10  -3   49.60   12.30
  -4  10  -3   54.29    9.80
   4 -10   3   79.59   13.90
  -5  10  -3  361.06   25.70
  -5  10  -3  306.37   27.40
   5 -10   3  333.77   29.30
   5   9  -3   -2.40    7.30
   5   9  -3   16.90    9.30
   5   9  -3  -13.90    9.60
   4   9  -3    4.60    9.00
   4   9  -3    0.50    7.90
  -4  -9   3   10.60    9.30
  -4  -9   3   -2.50    6.20
   3   9  -3  232.68   21.00
   3   9  -3  233.78   25.00
  -3  -9   3  238.58   24.10
  -3  -9   3  256.47   20.00
   2   9  -3  486.95   34.00
   2   9  -3  540.15   35.50
  -2  -9   3  559.24   35.90
  -2  -9   3  554.14   40.30
   1   9  -3  704.33   40.50
  -1  -9   3  624.84   44.70
  -1  -9   3  535.05   38.70
  -1  -9   3  659.53   41.50
   0   9  -3  541.25   32.70
   0  -9   3  516.35   37.40
   0  -9   3  464.25   31.90
   0  -9   3  486.55   34.60
  -1   9  -3  381.66   24.90
   1  -9   3  362.56   29.80
   1  -9   3  365.66   27.80
   1  -9   3  347.97   24.50
  -2   9  -3  890.71   51.89
   2  -9   3  738.03   51.59
   2  -9   3  899.91   54.99
   2  -9   3  902.51   56.49
  -3   9  -3  192.58   15.80
   3  -9   3  153.68   15.90
   3  -9   3  176.88   19.30
   3  -9   3  215.28   21.10
  -4   9  -3    7.90    5.90
   4  -9   3    2.10   12.60
   4  -9   3   -0.40    8.50
  -5   9  -3   19.80    7.70
  -5   9  -3   32.50    9.80
   5  -9   3    9.00    9.30
  -6   9  -3   39.20   10.00
  -6   9  -3   40.00   11.30
   6  -9   3   31.00   12.70
   6   8  -3  163.98   21.50
   6   8  -3  154.08   17.50
   5   8  -3  325.67   27.10
   5   8  -3  290.57   24.90
   5   8  -3  370.56   29.80
  -5  -8   3  396.36   30.30
   4   8  -3  419.86   30.60
   4   8  -3  420.06   28.40
  -4  -8   3  401.46   27.90
  -4  -8   3  423.46   33.10
   3   8  -3   48.20    8.40
   3   8  -3   61.09   10.90
   3   8  -3   58.69    8.60
  -3  -8   3   63.19    9.10
  -3  -8   3   65.69   13.50
   2   8  -3  845.02   53.69
   2   8  -3  884.71   54.69
  -2  -8   3  868.91   57.69
  -2  -8   3  929.21   54.29
   1   8  -3 1045.20   63.39
   1   8  -3 1053.89   63.39
  -1  -8   3 1034.50   62.59
  -1  -8   3 1083.99   63.99
   0   8  -3  108.89   11.40
   0  -8   3  102.39   11.70
   0  -8   3   98.19   14.30
   0  -8   3   77.49    9.60
  -1   8  -3    1.00    4.50
   1  -8   3    6.40    4.60
   1  -8   3    6.10    7.50
   1  -8   3    4.60    5.50
  -2   8  -3   10.80    5.30
   2  -8   3    4.00    6.90
   2  -8   3   16.30    5.80
   2  -8   3    1.60    7.80
  -3   8  -3   82.09   10.60
   3  -8   3   96.19   13.40
   3  -8   3   86.09   12.80
   3  -8   3   80.39   11.30
  -4   8  -3   61.79   10.00
   4  -8   3   63.99   11.10
   4  -8   3   58.39   10.10
   4  -8   3   79.19   13.20
  -5   8  -3   87.59   12.50
   5  -8   3   94.29   12.70
   5  -8   3  113.99   15.80
  -6   8  -3  157.38   15.70
  -6   8  -3  160.08   16.50
   6  -8   3  183.88   19.80
  -7   8  -3  253.67   23.20
  -7   8  -3  260.27   19.80
   7  -8   3  254.57   25.70
  -8   8  -3  137.49   16.90
   8  -8   3  102.99   21.80
   7   7  -3  258.77   23.90
   7   7  -3  262.57   22.40
   7   7  -3  280.47   25.60
   6   7  -3  289.07   23.70
   6   7  -3  328.47   27.20
   5   7  -3  903.31   57.99
   5   7  -3  918.51   59.69
   5   7  -3  972.40   58.19
  -5  -7   3 1031.30   62.59
   4   7  -3 1057.59   62.69
   4   7  -3 1038.60   63.89
   4   7  -3 1028.80   62.19
  -4  -7   3 1036.40   61.79
   3   7  -3  406.96   28.00
   3   7  -3  402.06   27.40
   3   7  -3  433.16   29.50
  -3  -7   3  427.56   31.40
  -3  -7   3  420.16   27.30
   2   7  -3    6.70    6.30
   2   7  -3    6.60    4.90
  -2  -7   3    4.80    4.80
  -2  -7   3    1.40    4.00
  -2  -7   3    4.60    6.90
   1   7  -3   56.89    9.10
   1   7  -3   62.79    8.40
  -1  -7   3   76.29    9.50
  -1  -7   3   58.89   10.90
  -1  -7   3   59.99    8.20
   0   7  -3  269.77   19.00
   0   7  -3  281.17   18.90
   0  -7   3  227.18   17.70
   0  -7   3  236.58   21.20
  -1   7  -3  328.87   23.30
  -1   7  -3  359.96   23.90
   1  -7   3  354.76   26.40
   1  -7   3  333.67   23.10
   1  -7   3  328.37   24.00
  -2   7  -3    9.00    5.40
   2  -7   3   13.80    7.10
   2  -7   3    1.70    4.50
   2  -7   3    7.80    5.50
  -3   7  -3    5.10    4.70
  -3   7  -3    2.50    5.10
  -3   7  -3    1.00    4.60
   3  -7   3    0.40    4.30
   3  -7   3    1.10    5.70
   3  -7   3   -0.40    5.50
  -4   7  -3   55.89    9.10
  -4   7  -3   52.09    8.30
   4  -7   3   56.29    9.00
   4  -7   3   41.20    9.70
   4  -7   3   59.99    9.00
  -5   7  -3  271.27   20.20
  -5   7  -3  265.37   21.10
   5  -7   3  264.27   23.70
   5  -7   3  271.67   20.70
  -6   7  -3   27.60    8.40
  -6   7  -3    3.20    5.70
   6  -7   3   22.50    6.10
   6  -7   3   30.40   11.30
  -7   7  -3  151.58   13.70
  -7   7  -3  143.89   13.30
  -7   7  -3  150.98   18.10
   7  -7   3  144.29   19.30
  -8   7  -3  376.76   24.20
  -8   7  -3  432.56   32.40
   8  -7   3  421.66   34.30
   8   6  -3  497.15   36.50
   8   6  -3  463.95   34.10
   7   6  -3   91.59   14.60
   7   6  -3  113.69   13.80
   7   6  -3  103.49   15.40
   6   6  -3   27.70    8.30
   6   6  -3   58.59   11.40
   6   6  -3   45.80    8.80
  -6  -6   3   44.90   10.60
   5   6  -3   20.80    8.40
   5   6  -3   20.50    6.60
   5   6  -3    8.50    5.70
  -5  -6   3   15.40    8.60
   4   6  -3   16.60    7.40
   4   6  -3    6.60    5.10
   4   6  -3   -3.80    3.90
   4   6  -3    3.40    5.10
  -4  -6   3    7.30    6.80
   3   6  -3  179.18   16.00
   3   6  -3  194.88   15.50
   3   6  -3  166.48   13.60
  -3  -6   3  189.38   14.10
  -3  -6   3  207.88   18.00
   2   6  -3  202.18   14.90
   2   6  -3  221.88   18.30
  -2  -6   3  200.48   15.60
  -2  -6   3  210.78   15.10
  -2  -6   3  198.28   17.90
   1   6  -3  945.21   55.59
   1   6  -3  934.21   53.99
   1   6  -3  902.11   56.19
  -1  -6   3  862.21   54.29
  -1  -6   3  938.91   54.59
  -1  -6   3  924.41   56.89
   0   6  -3   26.10    6.30
   0   6  -3   18.70    5.00
   0   6  -3   18.10    5.30
   0  -6   3   29.60    5.90
   0  -6   3   33.50    7.40
   0  -6   3   30.40    5.60
  -1   6  -3   13.10    4.50
  -1   6  -3    8.50    4.30
  -1   6  -3    4.80    4.70
   1  -6   3   11.00    5.50
   1  -6   3    4.10    4.00
   1  -6   3    7.70    4.80
  -2   6  -3   20.50    5.60
  -2   6  -3   16.70    5.40
  -2   6  -3   28.50    5.80
   2  -6   3   15.10    4.90
   2  -6   3   15.60    5.90
   2  -6   3   21.20    6.30
  -3   6  -3   21.00    5.70
  -3   6  -3   26.20    6.30
   3  -6   3   18.20    5.70
   3  -6   3   25.30    6.90
   3  -6   3   35.80    7.00
  -4   6  -3 1223.58   71.99
  -4   6  -3 1180.58   73.39
  -4   6  -3 1242.58   72.89
   4  -6   3 1220.88   73.69
   4  -6   3 1242.38   72.49
   4  -6   3 1217.18   72.99
  -5   6  -3   34.40    6.60
  -5   6  -3   26.40    7.50
   5  -6   3   33.80    9.40
  -6   6  -3   10.20    7.00
  -6   6  -3    6.10    4.00
   6  -6   3   14.50    5.30
   6  -6   3   11.90    8.30
  -7   6  -3  133.89   11.50
  -7   6  -3  142.79   11.40
   7  -6   3  152.68   19.40
  -8   6  -3   37.50   10.90
   8  -6   3   30.40   12.50
  -9   6  -3  213.08   23.00
   9  -6   3  171.88   23.70
   9   5  -3    3.40    8.90
   9   5  -3   -2.50    9.30
   8   5  -3   15.60   10.00
   8   5  -3   15.60    9.20
   8   5  -3   19.80    9.00
   7   5  -3   35.20    9.30
   7   5  -3   12.10    6.60
   7   5  -3   22.70    9.40
   6   5  -3   12.30    6.40
   6   5  -3   23.90    6.90
   6   5  -3   12.60    7.20
  -6  -5   3   24.70    9.00
   5   5  -3 1120.09   71.29
   5   5  -3 1210.38   71.59
   5   5  -3 1257.97   73.09
  -5  -5   3 1261.57   73.79
   4   5  -3  661.93   43.90
   4   5  -3  618.04   41.90
   4   5  -3  752.22   44.10
   4   5  -3  712.63   42.30
   4   5  -3  712.33   43.60
  -4  -5   3  734.03   44.90
   3   5  -3  287.37   21.40
   3   5  -3  309.57   20.80
   3   5  -3  297.87   21.20
   3   5  -3  289.67   19.40
  -3  -5   3  284.27   22.00
  -3  -5   3  280.77   20.70
  -3  -5   3  315.67   19.50
   2   5  -3   81.39    7.30
   2   5  -3   74.59    8.90
   2   5  -3   83.49    9.40
  -2  -5   3   67.79    8.20
  -2  -5   3   69.99    9.80
  -2  -5   3   88.29    7.60
   1   5  -3  248.18   17.20
   1   5  -3  243.98   19.20
   1   5  -3  299.57   19.30
  -1  -5   3  253.27   19.70
  -1  -5   3  265.77   17.60
  -1  -5   3  292.67   18.40
   0   5  -3   61.29    8.00
   0   5  -3   54.79    7.90
   0   5  -3   57.39    6.80
   0  -5   3   71.69    7.60
   0  -5   3   55.39    6.80
   0  -5   3   48.70    7.90
  -1   5  -3  503.75   33.10
  -1   5  -3  549.74   33.90
  -1   5  -3  571.64   34.60
   1  -5   3  566.34   33.70
   1  -5   3  545.65   34.00
   1  -5   3  547.55   35.00
  -2   5  -3   21.60    5.50
  -2   5  -3   17.80    5.10
  -2   5  -3   19.10    5.00
   2  -5   3   24.50    5.60
   2  -5   3   12.00    4.70
   2  -5   3   14.80    4.70
  -3   5  -3    6.10    3.70
  -3   5  -3   -5.40    3.00
  -3   5  -3    1.30    3.80
   3  -5   3   -1.20    3.80
   3  -5   3   -1.60    3.60
   3  -5   3   -0.90    3.50
  -4   5  -3  415.66   25.90
  -4   5  -3  389.56   27.30
  -4   5  -3  365.56   27.00
   4  -5   3  403.26   27.30
   4  -5   3  418.06   28.50
   4  -5   3  411.76   26.30
  -5   5  -3   61.99    7.20
  -5   5  -3   54.29    9.30
   5  -5   3   46.70    9.70
   5  -5   3   55.29    8.80
   5  -5   3   58.59    7.70
  -6   5  -3  229.08   19.70
  -6   5  -3  224.28   15.80
   6  -5   3  221.48   20.60
   6  -5   3  226.98   16.00
  -7   5  -3 1906.01  108.29
  -7   5  -3 1822.42  102.09
  -7   5  -3 1686.93  101.99
   7  -5   3 1858.61  109.09
  -8   5  -3 1645.94  100.89
   8  -5   3 1693.93  102.59
  -9   5  -3  278.97   26.40
   9  -5   3  335.17   29.40
   9   4  -3  142.79   19.20
   9   4  -3  122.99   16.30
   9   4  -3  138.69   15.30
   8   4  -3  631.94   46.40
   8   4  -3  680.83   44.00
   8   4  -3  723.73   45.10
   7   4  -3  341.67   27.70
   7   4  -3  383.86   28.40
   7   4  -3  417.96   28.80
   7   4  -3  386.16   27.70
   7   4  -3  459.85   31.20
  -7  -4   3  424.36   28.70
   6   4  -3  214.68   17.70
   6   4  -3  232.78   18.00
   6   4  -3  262.97   20.20
   6   4  -3  187.88   17.00
  -6  -4   3  228.58   18.40
   5   4  -3   11.70    5.60
   5   4  -3    7.10    5.80
   5   4  -3    5.70    4.60
   5   4  -3   10.30    4.80
   5   4  -3    5.30    4.60
  -5  -4   3   13.90    5.70
   4   4  -3  416.76   26.60
   4   4  -3  412.86   27.80
   4   4  -3  441.26   28.10
   4   4  -3  371.16   26.20
   4   4  -3  422.26   27.90
  -4  -4   3  440.16   28.40
   3   4  -3   71.09    8.70
   3   4  -3   63.19    7.90
   3   4  -3   53.69    6.20
   3   4  -3   51.39    7.60
  -3  -4   3   43.10    6.90
  -3  -4   3   61.69    8.60
   2   4  -3    3.90    3.50
   2   4  -3    4.30    3.90
   2   4  -3    8.50    2.80
  -2  -4   3    0.90    4.30
  -2  -4   3    8.70    3.90
  -2  -4   3    6.60    2.50
   1   4  -3  297.47   19.60
   1   4  -3  273.27   17.50
   1   4  -3  288.07   19.50
  -1  -4   3  302.77   17.90
  -1  -4   3  277.87   19.80
  -1  -4   3  265.47   18.60
   0   4  -3  121.69    9.30
   0   4  -3  129.09   10.90
   0   4  -3  127.39   10.80
   0  -4   3  136.09    9.70
   0  -4   3  129.59   10.70
   0  -4   3  128.99   11.30
  -1   4  -3 1918.51  109.09
  -1   4  -3 1962.50  108.19
  -1   4  -3 1890.91  108.89
   1  -4   3 1836.52  109.09
   1  -4   3 1841.22  109.09
   1  -4   3 1999.30  108.29
  -2   4  -3  165.48   12.40
  -2   4  -3  156.08   11.90
  -2   4  -3  144.39   12.00
   2  -4   3  155.98   12.40
   2  -4   3  150.78   12.00
   2  -4   3  163.38   12.50
  -3   4  -3 2096.29  119.89
  -3   4  -3 2080.69  120.79
  -3   4  -3 2119.39  120.99
   3  -4   3 2081.49  120.09
   3  -4   3 2158.68  121.09
   3  -4   3 2148.69  121.09
  -4   4  -3 4183.68  246.48
  -4   4  -3 4428.66  246.68
  -4   4  -3 4403.76  244.78
   4  -4   3 4504.15  245.08
   4  -4   3 4413.46  246.58
   4  -4   3 4294.97  246.68
  -5   4  -3 3421.36  198.78
  -5   4  -3 3375.76  198.68
  -5   4  -3 3498.25  195.88
   5  -4   3 3623.94  196.08
   5  -4   3 3517.45  199.18
   5  -4   3 3509.35  198.68
  -6   4  -3  949.51   60.59
  -6   4  -3  982.30   56.79
   6  -4   3  930.61   60.59
   6  -4   3 1030.80   56.49
  -7   4  -3  863.51   56.49
  -7   4  -3  915.21   49.90
   7  -4   3  849.61   56.89
  -8   4  -3  324.67   26.90
   8  -4   3  312.27   27.50
  -9   4  -3  102.09   15.50
   9  -4   3   99.69   16.80
  10  -4   3   -1.60   10.30
  10   3  -3  319.47   25.90
  10   3  -3  277.47   20.30
  10   3  -3  233.28   32.00
   9   3  -3   19.10   16.20
   9   3  -3   33.50    7.10
   9   3  -3   25.90   10.60
   8   3  -3  233.18   18.60
   8   3  -3  219.88   20.80
   8   3  -3  276.47   23.50
   7   3  -3  324.07   22.30
   7   3  -3  279.67   21.60
   7   3  -3  297.47   20.70
   7   3  -3  241.88   23.30
  -7  -3   3  308.07   21.80
   6   3  -3   41.50    7.30
   6   3  -3   49.30    9.20
   6   3  -3   17.80    6.10
   6   3  -3   32.10    6.40
  -6  -3   3   62.19    8.70
   5   3  -3   -0.70    3.70
   5   3  -3   -0.70    5.00
   5   3  -3    8.00    4.10
   5   3  -3    1.10    3.50
   5   3  -3    1.40    3.40
  -5  -3   3   -1.80    4.20
   4   3  -3   43.50    6.00
   4   3  -3   40.40    5.90
   4   3  -3   44.70    6.90
   4   3  -3   38.10    6.80
   4   3  -3   31.10    5.70
  -4  -3   3   36.20    6.50
   3   3  -3  617.74   37.60
   3   3  -3  605.54   36.10
   3   3  -3  658.23   37.90
   3   3  -3  648.34   37.60
  -3  -3   3  552.94   37.40
  -3  -3   3  600.64   37.60
   2   3  -3  168.98   13.30
   2   3  -3  161.58   13.10
   2   3  -3  185.48   11.50
  -2  -3   3  195.78   13.30
  -2  -3   3  184.58   13.70
  -2  -3   3  184.38   11.40
   1   3  -3   12.10    2.10
   1   3  -3    9.20    3.30
   1   3  -3    7.80    3.50
  -1  -3   3   10.70    3.40
  -1  -3   3   11.10    3.70
  -1  -3   3   12.10    2.30
   0   3  -3 1846.62   98.89
   0   3  -3 1692.43  100.49
   0   3  -3 1749.03  100.39
   0  -3   3 1844.92   98.99
   0  -3   3 1643.34  100.19
   0  -3   3 1791.52  100.59
  -1   3  -3 4770.32  278.07
  -1   3  -3 5204.38  279.37
  -1   3  -3 4927.31  278.87
   1  -3   3 4859.51  278.17
   1  -3   3 5194.18  279.47
   1  -3   3 5005.70  279.07
  -2   3  -3 2667.03  152.98
  -2   3  -3 2684.73  153.58
  -2   3  -3 2661.43  152.88
   2  -3   3 2759.12  153.78
   2  -3   3 2751.42  153.18
   2  -3   3 2786.52  153.18
  -3   3  -3 1982.90  110.59
  -3   3  -3 1923.11  109.09
  -3   3  -3 1948.71  110.19
   3  -3   3 1774.02  110.09
   3  -3   3 1921.31  109.19
   3  -3   3 2024.20  110.59
  -4   3  -3  920.71   58.89
  -4   3  -3 1031.00   59.19
   4  -3   3  999.10   57.09
   4  -3   3  987.60   58.99
   4  -3   3  998.60   59.49
  -5   3  -3 1173.18   67.89
  -5   3  -3 1236.18   71.19
  -5   3  -3 1150.08   70.89
   5  -3   3 1177.08   71.09
   5  -3   3 1150.58   67.69
   5  -3   3 1237.58   70.89
  -6   3  -3    4.70    5.10
  -6   3  -3    3.70    2.50
   6  -3   3    6.50    6.60
   6  -3   3    3.70    2.60
  -7   3  -3   11.50    7.60
   7  -3   3   14.20    7.00
  -8   3  -3   84.99   14.20
   8  -3   3   67.29   13.60
  -9   3  -3  201.68   21.50
   9  -3   3  196.48   22.50
 -10   3  -3  111.09   18.10
  10  -3   3   67.19   17.60
  10   2  -3   78.49   16.20
  10   2  -3   45.30   12.00
  10   2  -3   55.89    6.60
   9   2  -3   30.20    5.50
   9   2  -3   31.70   11.50
   9   2  -3   27.70    5.60
   8   2  -3   20.20    5.40
   8   2  -3   30.10    9.60
   8   2  -3   25.80    8.60
   8   2  -3   27.10    5.40
   7   2  -3   44.00    8.70
   7   2  -3   40.20    6.20
   7   2  -3   41.70   10.10
   7   2  -3   47.30    8.10
  -7  -2   3   52.39    7.50
   6   2  -3  190.88   14.30
   6   2  -3  157.28   15.50
   6   2  -3  203.38   15.50
   6   2  -3  229.38   18.10
  -6  -2   3  207.18   15.10
   5   2  -3    2.60    3.50
   5   2  -3    5.90    4.10
   5   2  -3    9.40    4.20
   5   2  -3   10.20    3.70
   5   2  -3   18.80    5.90
  -5  -2   3   14.20    4.50
   4   2  -3  115.29    9.50
   4   2  -3  106.49    9.30
   4   2  -3  109.69   10.40
   4   2  -3  128.59    9.40
  -4  -2   3  116.39   10.10
   3   2  -3 2439.96  136.19
   3   2  -3 2693.33  138.09
   3   2  -3 2273.97  136.99
   3   2  -3 2412.36  136.19
   3   2  -3 2388.66  137.79
  -3  -2   3 2450.45  137.29
  -3  -2   3 2350.76  137.79
   2   2  -3  700.43   42.50
   2   2  -3  720.03   42.90
   2   2  -3  796.42   41.10
   2   2  -3  646.04   41.00
  -2  -2   3  748.93   42.90
  -2  -2   3  734.13   42.80
   1   2  -3 2418.56  141.69
   1   2  -3 2568.24  141.69
   1   2  -3 2793.22  143.99
   1   2  -3 2448.75  143.89
  -1  -2   3 2568.24  143.99
   0   2  -3 1353.26   84.49
   0   2  -3 1616.64   82.89
   0  -2   3 1517.65   84.69
   0  -2   3 1432.76   84.29
  -1   2  -3 1470.15   85.19
  -1   2  -3 1605.74   85.89
  -1   2  -3 1413.86   84.59
   1  -2   3 1434.66   84.59
   1  -2   3 1595.84   85.49
  -2   2  -3 2217.48  129.19
  -2   2  -3 2334.97  130.59
  -2   2  -3 2316.87  130.19
   2  -2   3 2355.66  129.89
   2  -2   3 2318.87  129.39
   2  -2   3 2255.27  130.09
  -3   2  -3  808.02   50.19
  -3   2  -3  817.42   49.90
  -3   2  -3  848.22   48.80
   3  -2   3  879.21   50.29
   3  -2   3  879.01   50.29
   3  -2   3  829.82   48.70
  -4   2  -3  539.05   34.50
  -4   2  -3  554.44   36.10
  -4   2  -3  519.05   32.30
   4  -2   3  568.44   34.80
   4  -2   3  523.65   34.20
   4  -2   3  569.14   32.30
  -5   2  -3  718.23   42.60
  -5   2  -3  715.23   46.10
  -5   2  -3  745.53   46.20
   5  -2   3  755.72   42.80
   5  -2   3  720.53   45.60
   5  -2   3  776.22   46.60
  -6   2  -3  437.86   23.40
  -6   2  -3  342.17   27.20
   6  -2   3  369.16   23.30
   6  -2   3  406.96   28.70
  -7   2  -3 2485.65  139.89
   7  -2   3 2297.57  139.89
  -8   2  -3  507.15   37.30
   8  -2   3  532.75   38.40
  -9   2  -3  313.47   27.30
   9  -2   3  287.77   27.60
 -10   2  -3    5.20   10.00
  10  -2   3    1.80    9.80
  10   1  -3   28.30   11.60
  10   1  -3   29.30   11.50
   9   1  -3   23.00    3.70
   9   1  -3   26.60    3.40
   9   1  -3   31.50   10.70
   8   1  -3   11.00    8.30
   8   1  -3   15.00    8.00
   8   1  -3    8.90    3.60
   7   1  -3   44.00    5.80
   7   1  -3   50.39    9.70
   7   1  -3   60.19    9.60
  -7  -1   3   47.70    9.10
   6   1  -3  269.57   17.70
   6   1  -3  225.98   19.30
   6   1  -3  204.78   18.10
   6   1  -3  202.08   14.50
  -6  -1   3  220.28   15.10
  -6  -1   3  190.48   16.80
   5   1  -3 1044.40   61.79
   5   1  -3  977.60   62.89
  -5  -1   3 1044.60   61.99
  -5  -1   3 1256.37   64.19
   4   1  -3   62.89    6.50
   4   1  -3   68.79    7.90
   4   1  -3   70.89    8.20
  -4  -1   3   78.49    6.70
  -4  -1   3   53.09    6.40
   3   1  -3  180.98   12.70
   3   1  -3  146.19   12.50
   3   1  -3  150.58   11.40
   3   1  -3  193.28   11.70
  -3  -1   3  154.98   11.60
  -3  -1   3  207.58   12.00
  -2  -1   3 3275.07  183.68
   1   1  -3 1704.63   98.59
   1   1  -3 1700.83   98.99
   1   1  -3 1748.63   97.19
  -1  -1   3 1658.03   98.69
  -1  -1   3 1922.21   97.19
   0   1  -3  158.08   10.30
   0   1  -3  123.69    9.40
   0  -1   3  132.59    9.90
   0  -1   3  144.49    9.80
   0  -1   3  135.39    8.80
   0  -1   3  139.09    8.40
  -1   1  -3 1866.91  107.19
  -1   1  -3 1906.91  107.59
  -1   1  -3 1902.01  107.99
   1  -1   3 1831.82  107.79
   1  -1   3 1947.61  107.39
   1  -1   3 2001.10  107.69
  -2   1  -3 3387.56  202.68
  -2   1  -3 3684.23  202.28
   2  -1   3 3667.83  202.18
   2  -1   3 3703.13  202.18
   2  -1   3 3584.04  201.58
  -3   1  -3  503.05   30.60
  -3   1  -3  483.55   29.30
  -3   1  -3  509.65   30.90
   3  -1   3  490.65   30.70
   3  -1   3  493.95   30.60
   3  -1   3  483.35   29.50
  -4   1  -3 2891.01  170.38
  -4   1  -3 3140.79  172.88
  -4   1  -3 3000.60  172.78
   4  -1   3 2992.80  170.68
   4  -1   3 3133.29  172.68
   4  -1   3 3132.49  172.98
  -5   1  -3 3574.14  203.18
  -5   1  -3 3853.11  199.98
   5  -1   3 3611.94  203.48
   5  -1   3 3644.84  200.18
   5  -1   3 3171.48  204.38
  -6   1  -3 1337.27   82.39
  -6   1  -3 1457.35   78.29
   6  -1   3 1344.57   82.69
   6  -1   3 1365.06   78.29
  -7   1  -3   50.89   10.80
   7  -1   3   63.69    5.80
   7  -1   3   55.99   11.20
   7  -1   3   59.69    5.60
  -8   1  -3  678.03   46.00
   8  -1   3  668.03   46.60
  -9   1  -3  179.28   20.40
   9  -1   3  144.79   20.50
 -10   1  -3   18.60   10.70
  10  -1   3   43.80   13.60
  10   0  -3  -10.80    8.90
  10   0  -3   -0.20   10.30
   9   0  -3   53.59   12.60
   9   0  -3   62.49   14.00
   8   0  -3  114.09   14.50
   7   0  -3    2.20    2.30
   7   0  -3    3.40    2.20
   7   0  -3    5.90    5.50
   7   0  -3   -4.60    5.50
  -7   0   3    3.10    5.70
   6   0  -3  189.98   16.00
   6   0  -3  164.08   15.80
   6   0  -3  226.78   16.90
   6   0  -3  209.88   13.20
  -6   0   3  206.58   13.00
  -6   0   3  172.18   15.60
   5   0  -3  249.68   19.10
   5   0  -3  272.97   19.90
   5   0  -3  236.28   19.80
   5   0  -3  289.67   17.40
  -5   0   3  278.07   19.60
  -5   0   3  313.07   17.50
   4   0  -3    0.90    2.10
   4   0  -3    0.20    3.00
   4   0  -3    5.60    3.50
   4   0  -3    6.20    3.70
  -4   0   3    2.20    2.10
  -4   0   3    2.40    2.90
   3   0  -3  355.06   23.30
   3   0  -3  418.26   23.10
   3   0  -3  396.46   22.50
   3   0  -3  377.86   23.70
  -3   0   3  372.96   22.30
  -3   0   3  314.77   22.50
   2   0  -3 5708.63  329.57
   1   0  -3 9999.00  566.44
   0   0  -3 4063.49  236.98
   0   0   3 3995.30  236.68
  -2   0  -3 7670.43  441.46
   2   0   3 7746.12  440.76
  -3   0  -3 2925.61  153.78
  -3   0  -3 2590.44  154.78
   3   0   3 2885.61  154.98
   3   0   3 2620.94  155.38
   3   0   3 2811.72  154.78
   3   0   3 2608.64  153.88
  -4   0  -3 2548.05  143.69
  -4   0  -3 2388.06  145.49
   4   0   3 2502.35  144.09
   4   0   3 2620.44  145.69
   4   0   3 2672.73  146.49
   4   0   3 2633.94  145.49
  -5   0  -3  876.41   51.19
  -5   0  -3  822.42   50.79
   5   0   3  831.52   51.49
   5   0   3  757.22   51.69
   5   0   3  842.42   48.70
  -6   0  -3   -2.50    5.30
   6   0   3    2.40    6.00
   6   0   3   -1.40    3.00
  -7   0  -3   -2.20    5.90
   7   0   3    3.20    3.10
   7   0   3    2.30    7.60
   7   0   3   -0.90    3.50
  -8   0  -3  127.99   16.60
   8   0   3  101.69    9.20
   8   0   3  128.79   17.20
  -9   0  -3    0.80    8.90
   9   0   3    6.90    9.70
 -10   0  -3   12.80   10.80
  10   0   3   17.10   11.70
  10  -1  -3   63.69   13.70
  10  -1  -3   42.10   13.80
   9  -1  -3   54.79   11.90
   9  -1  -3   36.90   11.70
   8  -1  -3   71.29   13.30
   8  -1  -3  116.09   14.50
   7  -1  -3    3.60    6.20
   7  -1  -3   18.10    7.80
  -7   1   3    6.10    7.00
   6  -1  -3  459.15   27.10
   6  -1  -3  519.45   32.30
   6  -1  -3  540.85   32.80
   6  -1  -3  462.85   31.50
  -6   1   3  472.15   31.50
  -6   1   3  438.86   31.30
   5  -1  -3  884.61   47.00
   5  -1  -3  792.12   49.90
   5  -1  -3  886.41   50.49
   5  -1  -3  825.72   50.09
  -5   1   3  702.13   49.30
  -5   1   3  839.92   50.19
  -5   1   3  825.62   46.80
   4  -1  -3 2312.67  130.89
   4  -1  -3 2275.47  132.89
   4  -1  -3 2022.40  132.49
   4  -1  -3 2615.44  133.09
  -4   1   3 2379.56  130.79
  -4   1   3 2424.46  132.99
   3  -1  -3  955.70   58.79
   3  -1  -3 1170.78   59.29
   3  -1  -3  928.81   57.79
   3  -1  -3  983.40   58.79
  -3   1   3 1124.79   59.19
  -3   1   3  953.20   57.89
   1  -1  -3 1262.77   69.39
   1  -1  -3 1286.47   69.79
   1  -1  -3 1183.18   69.59
  -1   1   3 1245.08   69.79
  -1   1   3 1156.28   69.59
   0  -1  -3 2584.64  152.08
   0  -1  -3 2868.61  152.78
   0   1   3 2724.33  152.78
   0   1   3 2721.33  152.18
  -1  -1  -3 1226.98   72.49
  -1  -1  -3 1240.78   71.89
   1   1   3 1244.78   72.49
   1   1   3 1357.86   71.89
  -2  -1  -3 3387.26  192.98
  -2  -1  -3 3383.86  192.48
   2   1   3 3498.05  192.48
   2   1   3 3628.84  192.48
   2   1   3 3280.97  192.78
  -3  -1  -3  496.45   30.50
   3   1   3  476.35   30.30
   3   1   3  526.85   29.90
   3   1   3  496.75   31.60
   3   1   3  466.65   30.50
  -4  -1  -3  171.38   12.70
  -4  -1  -3  166.38   13.90
   4   1   3  177.48   13.70
   4   1   3  184.08   12.90
   4   1   3  199.78   14.10
  -5  -1  -3  397.96   27.60
  -5  -1  -3  478.75   26.70
   5   1   3  410.86   29.30
   5   1   3  355.86   28.60
   5   1   3  447.36   26.30
   5   1   3  386.56   27.60
  -6  -1  -3   -1.00    5.60
   6   1   3    4.70    3.90
   6   1   3   -3.30    3.30
   6   1   3    6.50    5.50
  -7  -1  -3   14.30    7.70
   7   1   3    8.90    8.20
   7   1   3   18.40    5.20
   7   1   3   11.70    5.00
  -8  -1  -3  203.88   19.80
   8   1   3  181.28   14.20
   8   1   3  173.88   20.30
   8   1   3  192.18   14.80
  -9  -1  -3   28.50   11.60
   9   1   3   36.00    6.30
   9   1   3   68.89   14.70
   9   1   3   46.70    6.30
 -10  -1  -3  264.67   25.90
  10   1   3  252.07   27.20
  10  -2  -3   -0.50    8.90
  10  -2  -3    6.80    9.10
   9  -2  -3  370.26   31.10
   9  -2  -3  405.36   31.40
   8  -2  -3  656.73   43.70
   8  -2  -3  633.54   43.50
  -8   2   3  636.94   43.40
   7  -2  -3  229.48   19.10
   7  -2  -3  219.78   19.20
  -7   2   3  188.98   18.40
   6  -2  -3 3198.18  162.98
   6  -2  -3 2643.14  162.08
   6  -2  -3 2721.53  162.28
  -6   2   3 2787.12  162.08
  -6   2   3 2839.72  162.58
   5  -2  -3 2901.81  183.68
   5  -2  -3 3324.67  184.28
   5  -2  -3 3309.77  184.68
   5  -2  -3 3467.25  181.08
  -5   2   3 3283.47  180.98
  -5   2   3 3360.26  184.18
  -5   2   3 3080.39  184.38
   4  -2  -3 3473.95  199.08
   4  -2  -3 3750.92  201.68
   4  -2  -3 3552.54  200.98
   4  -2  -3 3666.23  201.08
  -4   2   3 3476.65  200.88
  -4   2   3 3407.16  199.28
  -4   2   3 3682.23  201.68
   3  -2  -3 1169.68   75.69
   3  -2  -3 1322.57   75.29
   3  -2  -3 1306.57   75.29
   3  -2  -3 1271.67   74.39
  -3   2   3 1433.66   76.29
  -3   2   3 1384.66   74.69
   2  -2  -3  205.68   13.70
   2  -2  -3  218.28   13.90
   2  -2  -3  214.58   14.60
   2  -2  -3  214.28   13.70
  -2   2   3  236.48   15.00
  -2   2   3  201.08   13.80
   1  -2  -3  970.60   60.09
   1  -2  -3 1146.79   61.69
   1  -2  -3 1155.68   61.39
  -1   2   3 1116.19   61.69
  -1   2   3  984.00   59.99
  -1   2   3 1049.09   61.09
   0  -2  -3  111.39    7.20
   0  -2  -3  110.19    8.90
   0   2   3  121.29    8.60
   0   2   3   98.09    7.10
   0   2   3  103.49    8.40
  -1  -2  -3  626.74   36.00
  -1  -2  -3  636.64   37.70
   1   2   3  591.14   37.50
   1   2   3  635.94   35.90
  -2  -2  -3  611.24   42.70
  -2  -2  -3  765.82   42.50
  -2  -2  -3  743.43   43.70
   2   2   3  844.52   42.70
   2   2   3  783.62   44.10
   2   2   3  622.44   42.70
  -3  -2  -3  139.49   11.90
  -3  -2  -3  145.69   11.10
  -3  -2  -3  144.89   10.90
   3   2   3  128.69   10.80
   3   2   3  127.69   10.40
   3   2   3  136.39   11.60
  -4  -2  -3  187.28   14.30
  -4  -2  -3  140.69   13.10
   4   2   3  214.08   14.20
   4   2   3  198.68   14.70
   4   2   3  182.08   14.00
   4   2   3  196.28   16.20
  -5  -2  -3  520.65   35.90
   5   2   3  569.44   37.80
   5   2   3  553.74   36.60
   5   2   3  623.54   35.40
   5   2   3  609.24   38.50
   5   2   3  530.65   35.30
  -6  -2  -3   41.70    8.80
   6   2   3   64.69    8.30
   6   2   3   64.49    8.80
   6   2   3   52.49   11.20
  -7  -2  -3  598.04   41.10
   7   2   3  593.74   38.60
   7   2   3  694.73   39.70
   7   2   3  560.64   42.20
  -8  -2  -3  197.78   19.50
   8   2   3  188.08   20.60
   8   2   3  174.88   14.60
   8   2   3  159.38   14.90
  -9  -2  -3   -1.90    8.00
   9   2   3   -1.00    9.50
   9   2   3    0.20    4.90
   9   2   3   -4.40    4.70
 -10  -2  -3   50.39   15.60
  10  -3  -3   20.40   12.20
  10  -3  -3   17.70   10.50
   9  -3  -3  585.04   40.90
   9  -3  -3  526.55   39.80
  -9   3   3  541.15   39.60
   8  -3  -3 1018.00   60.69
  -8   3   3  882.31   59.59
   7  -3  -3  448.76   30.60
  -7   3   3  393.76   29.50
   6  -3  -3  345.67   25.00
   6  -3  -3  309.77   23.30
  -6   3   3  336.37   23.60
   5  -3  -3   59.59    8.00
   5  -3  -3   45.40    8.20
  -5   3   3   63.29    9.10
  -5   3   3   51.89    5.20
  -5   3   3   50.79    8.50
  -5   3   3   59.49    5.70
   4  -3  -3  256.77   19.20
   4  -3  -3  295.47   19.60
   4  -3  -3  312.77   20.80
   4  -3  -3  307.07   18.70
  -4   3   3  289.37   18.50
  -4   3   3  300.87   20.90
  -4   3   3  300.97   19.60
   3  -3  -3  356.36   22.80
   3  -3  -3  384.96   22.90
   3  -3  -3  359.76   22.80
   3  -3  -3  371.76   24.50
  -3   3   3  378.66   24.50
  -3   3   3  354.66   22.60
   2  -3  -3 1052.69   60.99
   2  -3  -3 1093.79   62.19
   2  -3  -3 1127.49   63.19
   2  -3  -3 1060.79   60.99
  -2   3   3 1121.59   63.19
  -2   3   3 1005.70   61.79
   1  -3  -3 1137.69   68.59
   1  -3  -3 1114.49   68.09
   1  -3  -3 1165.18   66.09
  -1   3   3 1272.87   68.99
  -1   3   3 1222.28   68.09
   0  -3  -3  107.99    8.70
   0  -3  -3   83.89    8.60
   0  -3  -3   84.29    5.60
   0   3   3   95.69    5.70
   0   3   3   93.89    8.30
   0   3   3  101.19    9.00
  -1  -3  -3 5464.25  317.67
  -1  -3  -3 6124.99  317.57
  -1  -3  -3 5401.46  315.07
   1   3   3 5906.31  315.17
   1   3   3 5473.75  317.67
  -2  -3  -3  860.71   50.29
  -2  -3  -3  843.62   51.89
  -2  -3  -3  884.71   52.49
   2   3   3  922.81   50.49
   2   3   3  777.92   51.59
   2   3   3  958.40   53.09
  -3  -3  -3  381.26   23.40
  -3  -3  -3  327.47   21.90
  -3  -3  -3  332.17   23.60
   3   3   3  334.67   23.10
   3   3   3  317.67   23.60
   3   3   3  370.96   22.20
  -4  -3  -3  113.19   11.60
  -4  -3  -3  114.39   10.50
   4   3   3  129.79   10.80
   4   3   3  103.59   10.60
   4   3   3   94.29    9.80
   4   3   3  103.69   11.20
  -5  -3  -3   -4.30    4.80
   5   3   3    2.20    3.80
   5   3   3    0.10    6.00
   5   3   3    6.60    5.40
   5   3   3    4.60    4.30
  -6  -3  -3   59.39    9.60
   6   3   3   67.19    9.20
   6   3   3   56.59   11.70
   6   3   3   48.00    8.80
  -7  -3  -3   35.90    9.50
   7   3   3   59.89    9.30
   7   3   3   58.19   13.00
   7   3   3   68.79    9.70
  -8  -3  -3   11.80    8.50
   8   3   3   -5.80    5.10
   8   3   3    5.60    6.00
   8   3   3   13.00   10.30
  -9  -3  -3  154.88   18.90
   9   3   3  155.98   15.30
   9   3   3  117.19   18.50
  10  -4  -3  126.49   19.50
  10  -4  -3  106.49   18.20
   9  -4  -3   30.10   11.00
   9  -4  -3   17.60   10.30
  -9   4   3   19.80    9.30
   8  -4  -3   61.89   11.70
   8  -4  -3   49.90   11.80
  -8   4   3   60.09   11.50
   7  -4  -3   17.30    8.70
  -7   4   3   28.20    8.60
   6  -4  -3  352.16   27.90
   6  -4  -3  404.26   26.70
  -6   4   3  377.76   23.00
  -6   4   3  392.26   26.50
  -6   4   3  391.46   23.30
   5  -4  -3 1055.59   60.39
   5  -4  -3  907.81   61.29
  -5   4   3 1073.59   58.49
  -5   4   3  985.90   61.89
   4  -4  -3  809.62   49.20
   4  -4  -3  784.82   46.90
  -4   4   3  820.82   46.90
  -4   4   3  816.82   46.80
  -4   4   3  779.62   46.40
  -4   4   3  720.93   48.50
   3  -4  -3 2155.38  123.69
   3  -4  -3 2141.89  125.99
   3  -4  -3 2210.08  123.69
  -3   4   3 2187.48  124.69
  -3   4   3 2224.98  124.39
  -3   4   3 2250.57  126.39
   2  -4  -3 1390.46   77.79
   2  -4  -3 1379.96   77.79
   2  -4  -3 1399.16   80.09
  -2   4   3 1366.46   80.09
  -2   4   3 1412.86   79.89
  -2   4   3 1352.56   80.79
   1  -4  -3 2664.23  141.89
   1  -4  -3 2413.26  141.09
  -1   4   3 2264.67  140.59
  -1   4   3 2627.94  141.39
  -1   4   3 2459.75  141.59
   0  -4  -3   81.39    8.50
   0  -4  -3   85.89    9.20
   0   4   3   86.49    8.90
   0   4   3   79.19    8.40
   0   4   3   81.29    8.60
  -1  -4  -3    1.30    4.20
   1   4   3    4.70    4.40
   1   4   3    3.60    1.60
   1   4   3    3.10    3.30
   1   4   3    0.60    3.50
  -2  -4  -3   14.00    3.30
  -2  -4  -3   17.70    5.90
   2   4   3   15.30    5.10
   2   4   3   20.20    5.40
   2   4   3   20.50    3.40
   2   4   3   16.30    5.30
  -3  -4  -3   72.69    7.20
  -3  -4  -3   70.99   10.00
   3   4   3   81.19   11.10
   3   4   3   87.19   11.90
   3   4   3   42.20    8.00
   3   4   3   65.89    6.90
  -4  -4  -3  427.46   29.10
  -4  -4  -3  385.76   26.40
   4   4   3  395.36   28.90
   4   4   3  395.76   26.50
   4   4   3  434.46   28.70
   4   4   3  445.16   28.20
  -5  -4  -3   46.40    7.70
   5   4   3   54.39    9.50
   5   4   3   53.99    9.30
   5   4   3   47.10   10.60
   5   4   3   37.90    7.40
  -6  -4  -3   67.79   10.50
   6   4   3   83.59   14.00
   6   4   3   89.09   11.60
  -7  -4  -3  151.18   16.10
   7   4   3  134.79   19.00
   7   4   3  162.98   15.90
  -8  -4  -3  292.97   24.70
   8   4   3  275.27   22.60
  -9  -4  -3  250.07   24.20
   9   4   3  205.98   25.60
   9   4   3  220.18   19.80
  10  -5  -3   45.60   14.10
  10  -5  -3   31.40   13.00
   9  -5  -3  130.49   17.30
   9  -5  -3  165.88   20.40
  -9   5   3  120.29   17.30
   8  -5  -3  621.34   42.30
   8  -5  -3  569.34   39.80
  -8   5   3  561.84   39.40
   7  -5  -3 1048.60   63.59
  -7   5   3  949.31   55.89
  -7   5   3  976.40   60.79
  -7   5   3 1009.20   56.09
   6  -5  -3  396.26   26.40
   6  -5  -3  381.56   29.10
  -6   5   3  363.46   26.10
  -6   5   3  389.96   23.90
  -6   5   3  368.46   23.80
   5  -5  -3 2634.64  152.68
   5  -5  -3 2556.94  150.08
  -5   5   3 2621.04  149.99
  -5   5   3 2716.13  149.49
  -5   5   3 2671.13  149.19
   4  -5  -3 1138.49   67.39
   4  -5  -3 1135.19   67.39
   4  -5  -3 1206.98   70.59
  -4   5   3 1176.88   67.39
  -4   5   3 1151.48   67.89
  -4   5   3 1187.08   68.29
   3  -5  -3   11.70    3.20
   3  -5  -3    5.40    5.20
   3  -5  -3   19.60    3.60
  -3   5   3   14.60    4.50
  -3   5   3   18.40    4.50
  -3   5   3   11.80    5.70
   2  -5  -3  757.32   42.70
   2  -5  -3  755.82   47.10
  -2   5   3  738.93   46.10
  -2   5   3  774.32   47.30
   1  -5  -3  336.47   22.90
  -1   5   3  315.47   22.20
  -1   5   3  298.07   22.50
   0  -5  -3    7.60    5.40
   0   5   3    5.50    4.30
   0   5   3   20.30    5.80
   0   5   3    1.60    4.10
  -1  -5  -3   51.39    8.30
   1   5   3   47.70    7.70
   1   5   3   50.29    8.40
  -2  -5  -3    6.00    5.90
   2   5   3   -4.10    4.10
   2   5   3   -0.70    2.40
   2   5   3   -4.70    4.20
   2   5   3    3.20    4.90
   2   5   3    3.10    2.20
  -3  -5  -3  338.87   25.60
   3   5   3  322.87   25.40
   3   5   3  403.36   22.80
   3   5   3  341.87   25.20
   3   5   3  332.27   22.20
  -4  -5  -3 1102.79   63.89
  -4  -5  -3 1060.39   66.49
   4   5   3 1060.09   63.79
   4   5   3 1105.89   63.79
  -5  -5  -3   22.70    8.20
  -5  -5  -3   21.50    5.80
   5   5   3   21.30    6.00
   5   5   3   16.00    6.60
   5   5   3   39.80    9.20
   5   5   3   17.90    9.40
  -6  -5  -3  580.04   36.70
   6   5   3  520.15   36.30
   6   5   3  532.45   42.90
  -7  -5  -3 1130.89   70.69
   7   5   3 1154.08   74.79
   7   5   3 1279.07   71.19
   7   5   3 1030.90   70.29
   8   5   3  293.67   26.10
   8   5   3  309.17   28.20
   8   5   3  263.17   24.00
   9  -6  -3  270.37   28.00
   9  -6  -3  342.37   27.80
   8  -6  -3  532.95   37.10
   8  -6  -3  521.55   39.60
  -8   6   3  522.65   36.30
   7  -6  -3  349.57   30.70
   7  -6  -3  369.06   28.30
  -7   6   3  387.66   27.90
  -7   6   3  437.16   26.90
  -7   6   3  410.86   25.00
   6  -6  -3   36.40    8.10
   6  -6  -3   50.29   11.90
  -6   6   3   49.70    6.90
  -6   6   3   58.09    8.80
  -6   6   3   45.20    6.80
   5  -6  -3    3.50    4.40
   5  -6  -3    9.70    7.50
   5  -6  -3   10.30    4.20
  -5   6   3   11.00    5.40
  -5   6   3   -3.70    4.20
  -5   6   3    5.90    4.60
   4  -6  -3  117.89   13.60
   4  -6  -3  141.99   10.90
   4  -6  -3  127.89   10.50
  -4   6   3  127.79   12.20
  -4   6   3  150.88   12.80
   3  -6  -3   52.69    4.90
   3  -6  -3   47.60    9.00
   3  -6  -3   37.10    4.70
  -3   6   3   43.50    7.90
   2  -6  -3  485.55   34.00
  -2   6   3  506.35   33.30
  -2   6   3  516.95   32.90
   1  -6  -3   65.19   10.10
  -1   6   3   55.39    8.60
  -1   6   3   67.69    9.20
  -1   6   3   62.69    9.40
   0  -6  -3   69.99   11.10
   0   6   3   95.39   10.90
   0   6   3   89.99   11.40
   0   6   3   83.49   11.20
  -1  -6  -3 1022.10   59.99
   1   6   3  888.11   58.39
   1   6   3  976.90   59.49
  -2  -6  -3  116.79   14.10
   2   6   3   91.99    7.00
   2   6   3   79.19   11.70
   2   6   3   96.69    7.40
  -3  -6  -3  246.48   20.90
   3   6   3  233.88   16.40
   3   6   3  262.47   16.40
   3   6   3  210.78   19.70
  -4  -6  -3 1035.10   66.39
   4   6   3 1148.09   63.39
   4   6   3 1000.70   62.79
   4   6   3 1099.49   66.39
  -5  -6  -3  527.45   36.50
   5   6   3  564.14   36.30
   5   6   3  461.05   32.00
   5   6   3  460.15   32.40
   6   6   3  120.59   16.10
   6   6   3   94.79   16.10
   6   6   3   89.29   12.40
   7   6   3   22.80   12.30
   7   6   3    9.10    8.50
   7   6   3    5.80    8.90
   8   6   3    4.90   12.10
   8   6   3   14.20   10.00
   8   6   3    3.00    9.20
   8  -7  -3  224.08   24.00
   8  -7  -3  207.88   20.50
  -8   7   3  231.28   14.50
   7  -7  -3    6.50    9.30
   7  -7  -3    2.30    6.70
  -7   7   3    2.30    4.90
  -7   7   3   -9.90    4.10
   6  -7  -3  -10.70    4.60
   6  -7  -3   -7.90    3.90
   6  -7  -3   -4.70    8.60
  -6   7   3   -4.40    4.90
  -6   7   3   -2.00    4.90
   5  -7  -3  135.69   17.70
   5  -7  -3  153.28   13.10
   5  -7  -3  167.18   13.30
  -5   7   3  166.98   14.60
  -5   7   3  184.28   15.20
   4  -7  -3   32.10    7.60
   4  -7  -3   23.90    9.30
   4  -7  -3   23.90    4.40
  -4   7   3   29.40    7.30
  -4   7   3   15.60    6.30
   3  -7  -3   85.29   13.20
   3  -7  -3   76.99    5.30
  -3   7   3   82.09   10.80
   2  -7  -3  158.88   17.10
  -2   7   3  196.98   16.80
   1  -7  -3   14.10    7.60
  -1   7   3   10.10    6.90
   0  -7  -3  444.56   32.00
   0   7   3  436.46   30.90
  -1  -7  -3  214.28   18.70
   1   7   3  152.58   17.30
  -2  -7  -3   40.20   10.20
   2   7   3   15.60    7.70
  -3  -7  -3   35.20   10.20
   3   7   3   34.20    5.60
   4   7   3   -2.40    7.20
   4   7   3   -0.20    3.80
   4   7   3   -4.10    3.70
  -5  -7  -3   31.60   11.00
   5   7   3   44.10    7.60
   5   7   3   35.40    7.80
   5   7   3   52.69   11.80
   6   7   3  439.86   32.40
   6   7   3  422.46   35.20
   6   7   3  377.86   29.00
   7   7   3  324.07   29.40
   7   7   3  403.86   32.90
   8  -8  -3  499.05   34.90
   8  -8  -3  486.15   39.70
   7  -8  -3    7.60    6.60
   7  -8  -3    5.80   10.40
  -7   8   3    4.30    6.30
   6  -8  -3    7.30    5.20
   6  -8  -3   23.70   10.50
   6  -8  -3    9.90    6.20
  -6   8   3    6.30    6.40
   5  -8  -3   21.90   10.60
   5  -8  -3   33.50    6.30
   5  -8  -3   30.00    5.40
  -5   8   3   22.80    7.50
   4  -8  -3   34.60   10.90
   4  -8  -3   40.10    4.70
   4  -8  -3   39.00    4.20
  -4   8   3   37.50    8.80
   3  -8  -3  131.29   17.10
  -3   8   3  132.79   14.40
   2  -8  -3   57.89   13.40
  -2   8   3   55.89   11.00
   1  -8  -3  109.99   15.20
  -1   8   3   93.19   13.50
   0  -8  -3   84.29   14.40
  -1  -8  -3   28.80    9.90
   1   8   3   18.90    8.40
   2   8   3   13.40    8.10
  -3  -8  -3  544.35   39.70
   3   8   3  553.84   32.30
   3   8   3  554.14   32.00
  -4  -8  -3  554.54   40.90
   4   8   3  565.44   34.40
   4   8   3  575.04   41.40
   4   8   3  560.34   35.10
  -5  -8  -3  568.74   39.20
   5   8   3  477.55   33.40
   5   8   3  506.35   38.70
   6   8   3   58.39   15.00
   6   8   3   46.50   10.40
   6  -9  -3   24.60   11.50
   6  -9  -3    8.70    5.50
  -6   9   3   24.20    8.80
   5  -9  -3    2.90    5.50
   5  -9  -3  -11.30    8.70
   5  -9  -3    2.10    2.90
  -5   9   3   -7.20    6.80
   4  -9  -3    6.40    9.60
   3  -9  -3  105.59   16.20
  -3   9   3   88.09   14.10
   2  -9  -3   44.70   11.70
  -2   9   3   17.00    9.30
   1  -9  -3   28.80   10.70
  -1   9   3   20.30    9.50
   0  -9  -3  499.15   36.40
   0   9   3  446.96   34.50
  -1  -9  -3  696.83   46.70
   1   9   3  618.44   45.00
   2   9   3   97.29   15.40
  -3  -9  -3  360.46   31.00
   3   9   3  401.46   31.50
  -4  -9  -3  522.65   37.30
   4   9   3  449.46   30.00
  -5  -9  -3  168.58   21.50
   5   9   3  147.09   20.90
   5 -10  -3  -11.80    9.70
  -5  10   3    5.10    8.10
   4 -10  -3   69.49   15.80
  -4  10   3   44.50   11.40
   3 -10  -3   67.59   14.50
  -3  10   3  103.69   15.40
   2 -10  -3  613.94   45.20
  -2  10   3  599.14   42.70
   1 -10  -3  195.68   21.40
  -1  10   3  146.59   19.90
   0 -10  -3  264.37   25.60
   0  10   3  259.47   24.50
  -1 -10  -3  629.64   46.90
   1  10   3  673.83   46.80
  -2 -10  -3  283.97   26.90
  -3 -10  -3   37.20   12.00
   3  10   3   11.60    9.50
   3  10  -4  451.75   35.30
  -3 -10   4  543.95   34.70
  -3 -10   4  548.05   40.90
   2  10  -4  158.88   17.10
  -2 -10   4  171.98   16.60
  -2 -10   4  172.68   22.60
   1  10  -4   50.99    9.10
  -1 -10   4   52.39   10.40
  -1 -10   4   36.30   12.70
   0  10  -4   16.40    6.80
   0 -10   4  -16.50    6.40
   0 -10   4   11.20    8.30
   0 -10   4    5.40    9.40
  -1  10  -4   52.19    9.00
   1 -10   4   52.39   13.70
   1 -10   4   47.80   10.80
   1 -10   4   30.80    9.20
  -2  10  -4   21.70    7.20
   2 -10   4   25.80    9.50
   2 -10   4   37.50   12.50
  -3  10  -4   -4.10    5.80
   3 -10   4   -5.80    9.80
   3 -10   4   -0.60    8.60
  -4  10  -4    9.60    7.50
   4 -10   4  -10.60    8.40
   4 -10   4   12.50   10.00
  -5  10  -4  124.49   17.20
   5 -10   4  131.89   18.80
   5   9  -4   17.80    9.70
   5   9  -4   -3.20    6.50
  -5  -9   4    7.90    9.90
   4   9  -4  202.58   17.40
   4   9  -4  162.08   19.30
  -4  -9   4  204.18   24.10
   3   9  -4   35.20    7.90
   3   9  -4   43.90   10.80
  -3  -9   4   32.20    7.40
  -3  -9   4   40.90   12.10
   2   9  -4   20.20    7.40
   2   9  -4   39.90    9.40
  -2  -9   4   23.80   10.70
  -2  -9   4   38.50    7.40
   1   9  -4    9.80    6.30
   1   9  -4   31.90    8.10
  -1  -9   4    9.30    6.10
  -1  -9   4   18.90   10.60
  -1  -9   4    6.60    6.20
   0   9  -4  113.89   12.00
   0   9  -4   79.69   11.30
   0  -9   4   92.69   15.00
   0  -9   4   68.99    9.80
   0  -9   4   69.19   11.40
  -1   9  -4   10.60    5.80
   1  -9   4   18.90   10.70
   1  -9   4   10.90    5.80
   1  -9   4   26.00    8.80
  -2   9  -4  505.85   33.50
   2  -9   4  510.45   35.50
   2  -9   4  506.65   37.30
   2  -9   4  492.65   33.80
  -3   9  -4   67.09   10.10
   3  -9   4   81.79   14.20
   3  -9   4   59.59   12.10
  -4   9  -4  141.59   15.10
   4  -9   4  130.89   17.30
   4  -9   4  130.89   16.80
  -5   9  -4  355.56   28.00
   5  -9   4  400.46   31.40
  -6   9  -4  447.36   33.00
  -6   9  -4  446.36   32.40
   6  -9   4  427.56   35.10
   6   8  -4   53.19    9.90
   6   8  -4   39.30   12.30
   6   8  -4   63.39   14.30
  -6  -8   4   63.19   14.70
   5   8  -4  112.29   12.70
   5   8  -4  122.69   17.50
  -5  -8   4  142.79   19.00
   4   8  -4   63.29    9.40
   4   8  -4   68.99   12.50
  -4  -8   4   72.69   14.60
   3   8  -4  285.67   22.10
   3   8  -4  343.27   25.50
  -3  -8   4  329.47   27.80
  -3  -8   4  345.27   22.40
   2   8  -4   79.99   11.70
   2   8  -4   75.19    9.20
  -2  -8   4   66.89   13.10
  -2  -8   4   61.29    9.30
  -2  -8   4   68.99    9.30
   1   8  -4    4.70    6.50
   1   8  -4    9.50    5.60
  -1  -8   4   11.60    8.30
  -1  -8   4   10.80    6.00
  -1  -8   4   11.00    5.70
   0   8  -4   84.59   10.10
   0   8  -4   66.69   10.80
   0  -8   4   84.09   15.20
   0  -8   4   63.49    9.10
   0  -8   4   94.99   10.80
  -1   8  -4   53.39    9.10
  -1   8  -4   68.29    9.80
   1  -8   4   63.69   12.00
   1  -8   4   63.79    9.10
   1  -8   4   58.89    9.60
  -2   8  -4  146.59   13.70
  -2   8  -4  121.19   13.90
   2  -8   4  145.99   15.00
   2  -8   4  168.38   17.10
   2  -8   4  146.29   14.20
  -3   8  -4  882.51   54.99
   3  -8   4  882.41   56.89
   3  -8   4  896.91   55.79
   3  -8   4  912.11   56.59
  -4   8  -4   91.69   12.40
   4  -8   4  102.89   14.10
   4  -8   4   88.59   13.40
  -5   8  -4  139.59   16.00
   5  -8   4  137.89   15.90
   5  -8   4  153.08   17.60
  -6   8  -4   85.09   13.20
   6  -8   4   81.99   12.10
   6  -8   4   84.99   15.10
  -7   8  -4   26.30    7.60
  -7   8  -4   41.80   11.50
   7  -8   4   39.70   12.80
   7   7  -4   32.20    8.70
   7   7  -4   63.39   13.40
   7   7  -4   93.39   15.20
   6   7  -4  117.09   17.10
   6   7  -4  111.39   13.00
   6   7  -4  108.09   13.00
  -6  -7   4  141.79   18.30
   5   7  -4   38.00   10.50
   5   7  -4   35.90    7.80
   5   7  -4   32.80    7.10
  -5  -7   4   25.40   10.80
   4   7  -4   78.79   12.30
   4   7  -4  101.79   10.60
   4   7  -4   86.79    9.70
  -4  -7   4   90.59   14.30
   3   7  -4   39.00    7.60
   3   7  -4   49.10    7.10
   3   7  -4   62.09   10.50
  -3  -7   4   37.50    8.50
  -3  -7   4   55.09   11.70
  -3  -7   4   51.79    7.10
   2   7  -4  114.59   13.10
   2   7  -4  132.59   10.80
  -2  -7   4  126.39   11.00
  -2  -7   4  141.49   16.00
  -2  -7   4  105.99   11.70
   1   7  -4 1188.38   69.39
   1   7  -4 1204.58   67.39
  -1  -7   4 1012.20   70.39
  -1  -7   4 1159.58   68.29
  -1  -7   4 1158.28   67.59
   0   7  -4  352.26   24.60
   0   7  -4  319.67   22.70
   0  -7   4  346.77   26.40
   0  -7   4  347.47   23.50
   0  -7   4  337.67   23.20
  -1   7  -4   68.09    9.00
  -1   7  -4   37.90    7.00
   1  -7   4   56.39    8.40
   1  -7   4   43.10    8.10
   1  -7   4   43.60    9.70
  -2   7  -4  102.39   10.90
  -2   7  -4   56.79   10.00
   2  -7   4   73.09   10.10
   2  -7   4   83.09   12.30
  -3   7  -4   31.00    7.30
  -3   7  -4   33.20    7.20
   3  -7   4   45.40    8.50
   3  -7   4   32.90    8.70
   3  -7   4   34.90    7.90
  -4   7  -4   32.20    8.70
  -4   7  -4   44.70    8.90
   4  -7   4   26.00    8.20
   4  -7   4   31.00    8.40
  -5   7  -4  453.35   31.80
  -5   7  -4  442.86   30.20
   5  -7   4  461.45   33.70
   5  -7   4  449.56   30.90
  -6   7  -4 1499.75   87.89
  -6   7  -4 1392.96   84.89
   6  -7   4 1448.56   85.39
   6  -7   4 1466.65   89.59
  -7   7  -4  262.77   20.00
  -7   7  -4  268.47   23.80
   7  -7   4  274.67   19.80
   7  -7   4  259.67   25.80
  -8   7  -4  319.47   27.20
  -8   7  -4  302.77   20.70
   8  -7   4  347.97   31.10
   8   6  -4   23.40    9.10
   8   6  -4   40.60   12.40
   8   6  -4   66.39   13.10
   7   6  -4   47.90   12.50
   7   6  -4   18.70    7.20
  -7  -6   4   27.60   10.40
   6   6  -4    8.10    5.20
   6   6  -4    4.40    8.50
  -6  -6   4   -1.20    8.80
   5   6  -4  154.08   13.30
   5   6  -4  145.49   12.90
   5   6  -4  156.88   16.50
  -5  -6   4  146.39   16.60
   4   6  -4  295.97   19.70
   4   6  -4  283.67   22.80
   4   6  -4  285.97   20.00
  -4  -6   4  296.67   24.00
   3   6  -4   52.49    6.70
   3   6  -4   51.69    9.00
  -3  -6   4   49.80    6.20
  -3  -6   4   46.30    9.80
  -3  -6   4   45.70    8.20
   2   6  -4   72.19    7.70
   2   6  -4   88.49   11.20
  -2  -6   4   76.69   11.70
  -2  -6   4   95.99    8.10
  -2  -6   4   72.29    9.30
   1   6  -4   14.40    6.40
   1   6  -4   17.70    4.30
  -1  -6   4   15.70    4.50
  -1  -6   4   12.00    4.70
  -1  -6   4    4.80    5.80
   0   6  -4    9.50    5.40
   0   6  -4   14.30    6.60
   0   6  -4    7.20    4.00
   0  -6   4    9.40    6.20
   0  -6   4    7.80    4.30
   0  -6   4   13.00    5.10
  -1   6  -4  285.77   21.40
  -1   6  -4  300.37   19.90
   1  -6   4  277.37   21.80
   1  -6   4  275.87   20.80
   1  -6   4  312.27   20.50
  -2   6  -4  661.43   41.60
  -2   6  -4  666.03   42.00
  -2   6  -4  620.94   40.90
   2  -6   4  692.73   42.20
   2  -6   4  694.33   42.70
  -3   6  -4 2792.12  163.08
  -3   6  -4 3024.80  165.68
  -3   6  -4 2802.72  163.38
   3  -6   4 2920.91  164.38
   3  -6   4 2787.42  163.38
   3  -6   4 2855.51  163.58
  -4   6  -4 1049.40   64.19
  -4   6  -4 1091.79   64.29
   4  -6   4 1049.99   64.79
   4  -6   4 1033.00   64.19
   4  -6   4 1055.69   63.59
  -5   6  -4 1476.45   88.39
  -5   6  -4 1457.45   86.09
   5  -6   4 1515.15   89.29
   5  -6   4 1470.85   86.59
  -6   6  -4 1689.93   99.09
  -6   6  -4 1717.33  102.29
   6  -6   4 1748.23  103.49
  -7   6  -4  852.31   53.59
  -7   6  -4  909.11   58.49
   7  -6   4  875.81   53.59
   7  -6   4 1027.60   60.89
  -8   6  -4   95.79    8.10
  -8   6  -4  107.69   16.60
   8  -6   4  101.99   16.80
  -9   6  -4   26.50   11.10
   9   5  -4  148.69   20.70
   9   5  -4  208.98   21.00
   9   5  -4  190.28   19.30
   8   5  -4   12.90    9.70
   8   5  -4   25.50   10.10
   8   5  -4   17.40    8.70
   7   5  -4  127.49   16.70
   7   5  -4  130.89   13.90
   7   5  -4  130.59   14.10
  -7  -5   4  151.88   17.00
   6   5  -4   24.50    6.20
   6   5  -4   20.80    6.30
   6   5  -4   20.80    8.60
  -6  -5   4   14.80    7.40
   5   5  -4   13.30    7.20
   5   5  -4    8.50    4.80
   5   5  -4    9.20    4.30
  -5  -5   4    2.10    6.30
   4   5  -4    2.10    3.40
   4   5  -4    9.50    6.90
   4   5  -4    5.40    4.10
   4   5  -4    2.50    4.20
  -4  -5   4    3.70    6.70
   3   5  -4  119.69   12.20
   3   5  -4  121.79    9.90
   3   5  -4  139.79   13.00
  -3  -5   4  130.39   13.20
   2   5  -4  185.68   13.20
   2   5  -4  219.68   16.50
   2   5  -4  207.78   16.30
  -2  -5   4  225.98   15.80
  -2  -5   4  204.28   13.30
  -2  -5   4  173.88   16.40
   1   5  -4 3346.07  173.08
   1   5  -4 2844.02  172.18
   1   5  -4 2680.73  169.58
  -1  -5   4 3009.90  171.78
  -1  -5   4 3226.18  170.18
  -1  -5   4 3111.99  173.18
   0   5  -4  986.70   59.29
   0   5  -4  969.50   59.09
   0  -5   4  981.20   58.79
   0  -5   4  953.30   59.39
   0  -5   4 1028.90   57.29
  -1   5  -4 1578.84   95.99
  -1   5  -4 1728.63   97.79
  -1   5  -4 1724.33   97.79
   1  -5   4 1805.12   96.59
   1  -5   4 1685.23   97.79
   1  -5   4 1599.64   97.89
  -2   5  -4 3642.84  206.28
  -2   5  -4 3619.54  204.28
   2  -5   4 3655.33  203.88
   2  -5   4 3626.54  204.98
   2  -5   4 3539.75  204.58
  -3   5  -4 3024.60  163.68
  -3   5  -4 2793.32  162.48
  -3   5  -4 2766.12  162.78
   3  -5   4 2913.91  163.68
   3  -5   4 2737.53  163.08
   3  -5   4 2970.80  164.88
  -4   5  -4 1248.08   69.09
  -4   5  -4 1109.99   67.39
  -4   5  -4 1097.89   68.89
   4  -5   4 1137.49   69.19
   4  -5   4 1201.38   67.99
   4  -5   4 1104.19   68.99
  -5   5  -4   16.70    6.60
  -5   5  -4   20.70    4.80
   5  -5   4   19.50    7.40
   5  -5   4    8.00    4.90
  -6   5  -4   50.99    7.10
  -6   5  -4   51.89   10.70
   6  -5   4   59.69    7.50
   6  -5   4   61.49   11.60
  -7   5  -4   30.60    9.80
  -7   5  -4   17.50    4.60
   7  -5   4   14.10    9.30
   7  -5   4   26.50    5.10
  -8   5  -4   84.49   14.90
   8  -5   4   76.09   15.20
  -9   5  -4   88.59   15.40
   9  -5   4   83.99   16.10
   9   4  -4    1.60    9.60
   9   4  -4   15.10    9.00
   9   4  -4    8.60    7.40
   8   4  -4    5.30    7.20
   8   4  -4  -11.60    7.30
   8   4  -4   -0.40    6.60
   7   4  -4  472.55   32.70
   7   4  -4  440.76   29.40
   7   4  -4  379.26   29.10
  -7  -4   4  427.56   30.40
   6   4  -4  379.46   29.30
   6   4  -4  392.16   27.80
   6   4  -4  428.26   27.70
  -6  -4   4  410.46   28.70
   5   4  -4  531.35   34.80
   5   4  -4  521.65   32.00
   5   4  -4  531.55   32.30
   5   4  -4  489.65   33.40
  -5  -4   4  485.45   33.80
   4   4  -4 1096.49   62.69
   4   4  -4 1092.19   64.69
   4   4  -4 1256.47   65.89
   4   4  -4 1021.30   64.69
   4   4  -4  936.51   62.19
  -4  -4   4 1130.09   65.29
   3   4  -4 1305.07   74.89
   3   4  -4 1435.46   77.99
   3   4  -4 1281.97   77.39
  -3  -4   4 1232.98   77.59
  -3  -4   4 1345.17   77.49
   2   4  -4  883.61   53.09
   2   4  -4  884.31   50.19
   2   4  -4  851.11   52.89
  -2  -4   4  898.31   50.09
  -2  -4   4  888.91   52.79
  -2  -4   4  881.91   53.49
   1   4  -4 3499.45  192.38
   1   4  -4 3423.96  189.38
   1   4  -4 3399.66  192.18
  -1  -4   4 3281.17  189.48
   0   4  -4 4882.71  272.67
   0   4  -4 4795.72  272.27
   0   4  -4 4675.63  270.07
   0  -4   4 4898.51  272.57
   0  -4   4 4788.72  270.27
   0  -4   4 5082.59  272.47
  -1   4  -4 2222.78  124.79
  -1   4  -4 2140.59  124.19
   1  -4   4 2097.89  124.49
   1  -4   4 2125.59  122.99
   1  -4   4 2324.37  125.09
  -2   4  -4    8.60    3.30
  -2   4  -4    8.10    3.60
  -2   4  -4   10.20    4.30
   2  -4   4    6.40    4.50
   2  -4   4    4.00    3.40
   2  -4   4    4.90    3.90
  -3   4  -4  294.97   21.70
  -3   4  -4  345.27   23.10
  -3   4  -4  317.27   21.50
   3  -4   4  361.66   23.20
   3  -4   4  334.57   22.00
   3  -4   4  332.87   22.50
  -4   4  -4   -0.10    4.60
  -4   4  -4    3.90    3.40
  -4   4  -4   -1.50    3.50
   4  -4   4    6.90    4.60
   4  -4   4    3.40    5.10
   4  -4   4    2.80    3.70
  -5   4  -4    7.10    5.00
  -5   4  -4    4.90    5.10
  -5   4  -4    8.80    3.80
   5  -4   4   11.40    4.10
   5  -4   4    3.20    4.80
   5  -4   4    8.10    6.20
  -6   4  -4  250.37   17.40
  -6   4  -4  250.97   21.40
   6  -4   4  254.57   17.30
   6  -4   4  267.47   22.30
  -7   4  -4  491.45   30.90
  -7   4  -4  519.85   36.60
   7  -4   4  500.55   30.50
   7  -4   4  562.04   40.60
  -8   4  -4    3.00    8.40
   8  -4   4    9.70    9.80
  -9   4  -4   34.90   11.20
   9  -4   4   25.00   11.80
 -10   4  -4   56.39   14.00
  10  -4   4   55.99   15.80
  10   3  -4  -10.40    4.50
  10   3  -4   -3.20    9.70
  10   3  -4    3.90   10.00
   9   3  -4   64.19   12.20
   9   3  -4   57.29    9.10
   9   3  -4   39.90    8.00
   9   3  -4   43.90   12.60
   8   3  -4   77.79   10.50
   8   3  -4   73.09    9.90
   8   3  -4  107.79   13.10
   8   3  -4   83.19   14.10
   7   3  -4  257.87   22.60
   7   3  -4  263.27   20.10
   7   3  -4  233.48   19.20
  -7  -3   4  246.18   19.70
   6   3  -4  524.55   35.30
   6   3  -4  496.75   37.10
   6   3  -4  675.73   39.00
   6   3  -4  546.65   35.50
  -6  -3   4  592.64   36.50
   5   3  -4  721.33   48.70
   5   3  -4  775.22   47.60
   5   3  -4  756.32   46.90
   5   3  -4  909.61   47.30
   5   3  -4  879.91   49.70
  -5  -3   4  688.03   47.60
   4   3  -4 1456.35   81.19
   4   3  -4 1337.67   84.89
   4   3  -4 1308.97   83.19
   4   3  -4 1528.75   82.99
  -4  -3   4 1472.05   83.49
   3   3  -4 1793.62  104.99
   3   3  -4 1768.72  107.09
   3   3  -4 1980.50  105.29
   3   3  -4 1953.60  108.09
  -3  -3   4 1953.40  107.69
  -3  -3   4 1780.12  107.49
   2   3  -4  630.64   35.70
   2   3  -4  603.84   32.60
   2   3  -4  537.05   35.50
  -2  -3   4  599.84   35.80
  -2  -3   4  497.95   35.00
   1   3  -4  139.49   11.00
   1   3  -4  112.29   11.20
   1   3  -4  140.39    8.10
  -1  -3   4  139.39   11.50
  -1  -3   4  164.98   11.60
  -1  -3   4  133.19    8.10
   0   3  -4  641.94   39.00
   0   3  -4  604.54   36.40
   0   3  -4  645.74   38.50
   0  -3   4  632.14   36.40
   0  -3   4  667.43   38.90
   0  -3   4  643.94   38.70
  -1   3  -4   61.39    7.90
  -1   3  -4   64.49    5.60
  -1   3  -4   52.09    6.70
   1  -3   4   67.49    5.90
   1  -3   4   58.99    7.70
   1  -3   4   57.49    7.20
  -2   3  -4 1537.95   86.89
  -2   3  -4 1563.24   87.19
  -2   3  -4 1517.65   87.89
   2  -3   4 1506.25   86.99
   2  -3   4 1510.75   87.19
   2  -3   4 1483.15   87.89
  -3   3  -4 3767.32  210.18
  -3   3  -4 3877.01  211.08
  -3   3  -4 3624.14  211.48
   3  -3   4 3781.42  211.08
   3  -3   4 3737.63  210.28
   3  -3   4 3687.73  211.48
  -4   3  -4  891.41   50.79
  -4   3  -4  853.11   52.79
  -4   3  -4  853.41   52.39
   4  -3   4  865.01   52.49
   4  -3   4  882.31   52.69
   4  -3   4  834.82   50.69
  -5   3  -4  646.24   41.70
  -5   3  -4  649.54   38.90
  -5   3  -4  679.53   42.10
   5  -3   4  624.54   41.20
   5  -3   4  649.14   41.60
   5  -3   4  649.43   38.80
  -6   3  -4 1248.48   67.79
  -6   3  -4 1170.38   71.39
   6  -3   4 1138.79   66.99
   6  -3   4 1098.39   71.29
  -7   3  -4   34.30    9.30
  -7   3  -4   40.50    4.80
   7  -3   4   49.60    5.40
   7  -3   4   29.10   10.30
  -8   3  -4   15.90    8.30
   8  -3   4   26.60   11.00
  -9   3  -4   57.29   13.60
   9  -3   4   67.29   13.50
 -10   3  -4   16.10   13.90
  10  -3   4   -3.80    9.80
  10   2  -4   35.00    5.60
  10   2  -4   37.30   11.90
   9   2  -4  259.57   19.50
   9   2  -4  299.17   19.70
   9   2  -4  285.47   23.70
   9   2  -4  283.47   26.20
   8   2  -4   46.70   11.70
   8   2  -4   48.40    7.10
   8   2  -4   55.49   11.00
   7   2  -4  874.31   52.29
   7   2  -4  864.01   53.99
   7   2  -4  945.31   56.69
   7   2  -4  904.11   54.09
  -7  -2   4  819.92   52.49
   6   2  -4  886.11   52.19
   6   2  -4  862.51   51.39
   6   2  -4  838.22   54.19
  -6  -2   4  866.01   51.79
   5   2  -4   24.40    5.80
   5   2  -4   38.40    6.00
   5   2  -4   31.30    5.60
   5   2  -4   37.90    7.90
   5   2  -4   28.40    5.60
  -5  -2   4   34.10    6.30
  -5  -2   4   25.30    5.70
   4   2  -4  203.38   14.70
   4   2  -4  184.38   13.40
   4   2  -4  158.58   12.50
  -4  -2   4  191.88   13.80
   3   2  -4  119.09    8.20
   3   2  -4  118.79    8.10
   3   2  -4  117.49    9.50
   3   2  -4   98.89    9.70
  -3  -2   4  112.49   10.20
  -3  -2   4  114.19    9.70
   2   2  -4 2055.89  117.09
   2   2  -4 2122.39  114.29
   2   2  -4 1973.90  116.39
   2   2  -4 2034.10  114.29
  -2  -2   4 2108.69  116.79
  -2  -2   4 2024.80  116.89
   1   2  -4 1001.60   57.19
   1   2  -4  924.01   56.49
  -1  -2   4 1001.80   56.99
  -1  -2   4  972.70   56.89
   0   2  -4 9031.80  504.35
   0  -2   4 8471.45  501.55
  -1   2  -4 1500.95   85.39
  -1   2  -4 1515.75   83.89
  -1   2  -4 1390.16   84.39
   1  -2   4 1380.16   85.09
   1  -2   4 1679.43   83.99
   1  -2   4 1416.36   84.69
  -2   2  -4 1013.60   59.19
  -2   2  -4 1069.49   58.59
  -2   2  -4  986.70   58.19
   2  -2   4 1031.60   58.49
   2  -2   4  982.60   58.29
   2  -2   4  946.41   58.89
  -3   2  -4 2615.84  151.28
  -3   2  -4 2739.63  150.98
  -3   2  -4 2582.84  149.88
   3  -2   4 2631.94  151.08
   3  -2   4 2748.63  149.99
   3  -2   4 2641.14  150.88
  -4   2  -4 1196.28   69.79
  -4   2  -4 1088.79   67.49
  -4   2  -4 1214.58   69.59
   4  -2   4 1174.78   67.59
   4  -2   4 1199.48   69.59
   4  -2   4 1176.08   71.59
  -5   2  -4    4.00    5.50
  -5   2  -4   18.10    4.00
  -5   2  -4   23.30    6.20
   5  -2   4   17.30    5.20
   5  -2   4   18.00    4.10
   5  -2   4   12.00    5.90
  -6   2  -4   34.80    8.00
   6  -2   4   27.00    4.60
   6  -2   4   23.30    8.50
  -7   2  -4   13.40    3.30
  -7   2  -4    8.60    7.50
   7  -2   4   19.50    9.00
   7  -2   4   20.70    3.90
  -8   2  -4    8.20    7.10
   8  -2   4   27.90   11.10
  -9   2  -4    4.30    9.20
   9  -2   4   -3.30    8.70
  10   1  -4  152.08   19.30
  10   1  -4  195.78   21.70
   9   1  -4   32.00   11.80
   9   1  -4   17.10    3.70
   9   1  -4   21.90    9.30
   9   1  -4   15.90    4.10
   8   1  -4   40.50    5.90
   8   1  -4   24.80    9.80
   8   1  -4   38.40    9.60
   8   1  -4   40.20    5.80
   7   1  -4    2.80    3.40
   7   1  -4   10.60    6.60
   7   1  -4    4.30    5.60
  -7  -1   4   -5.70    5.20
  -7  -1   4    2.20    3.90
   6   1  -4  609.74   36.10
   6   1  -4  609.34   39.40
   6   1  -4  558.64   37.50
  -6  -1   4  624.24   36.40
  -6  -1   4  583.24   37.90
   5   1  -4  684.43   42.90
   5   1  -4  724.93   41.60
   5   1  -4  701.23   40.70
   5   1  -4  636.04   42.60
  -5  -1   4  667.53   40.80
   4   1  -4 7042.90  378.86
   4   1  -4 7033.00  380.96
   4   1  -4 7040.90  377.16
   4   1  -4 6474.05  376.96
  -4  -1   4 6736.53  377.26
  -4  -1   4 6299.27  377.16
   3   1  -4 8199.78  415.16
  -3  -1   4 6697.83  414.66
  -3  -1   4 7411.46  413.26
   2   1  -4 1172.28   66.49
   2   1  -4 1259.57   68.59
   2   1  -4 1145.39   67.89
  -2  -1   4 1171.18   68.09
  -2  -1   4 1334.87   66.69
  -2  -1   4 1007.90   67.99
   1   1  -4 4334.77  241.48
   1   1  -4 4391.66  243.28
   1   1  -4 4457.95  243.68
  -1  -1   4 3967.30  243.18
  -1  -1   4 4602.54  241.48
   0   1  -4 4073.79  237.18
   0   1  -4 4393.36  236.98
   0  -1   4 4241.18  235.58
   0  -1   4 4280.57  235.78
   0  -1   4 4193.68  237.28
  -1   1  -4 1519.15   85.69
  -1   1  -4 1489.85   85.89
   1  -1   4 1471.05   84.59
   1  -1   4 1511.85   85.89
   1  -1   4 1518.95   85.19
   1  -1   4 1494.65   85.69
  -2   1  -4   80.49    7.20
  -2   1  -4   74.79    7.80
  -2   1  -4   66.39    6.90
   2  -1   4   87.99    7.70
   2  -1   4   85.89    7.80
   2  -1   4   76.39    7.50
   2  -1   4   77.99    6.70
  -3   1  -4    5.50    3.00
  -3   1  -4    4.30    3.60
  -3   1  -4   10.70    3.50
   3  -1   4    0.20    2.20
   3  -1   4    6.70    3.40
   3  -1   4    4.30    3.40
   3  -1   4   11.30    4.20
  -4   1  -4   44.70    7.40
  -4   1  -4   48.60    7.60
  -4   1  -4   44.60    5.50
   4  -1   4   44.70    7.00
   4  -1   4   44.00    6.20
  -5   1  -4   12.90    6.20
  -5   1  -4   15.90    3.80
  -5   1  -4    6.20    4.80
   5  -1   4   13.90    6.20
   5  -1   4   17.30    4.30
   5  -1   4   18.60    5.00
  -6   1  -4  216.18   19.00
  -6   1  -4  214.28   14.80
   6  -1   4  219.38   15.30
   6  -1   4  220.78   19.60
  -7   1  -4  400.66   31.00
   7  -1   4  425.46   31.90
   7  -1   4  428.36   26.10
  -8   1  -4  366.26   28.80
   8  -1   4  399.16   30.40
   8  -1   4  344.27   21.20
   8  -1   4  317.67   21.10
  -9   1  -4  833.22   58.29
   9  -1   4  929.11   60.39
 -10   1  -4  186.88   34.60
  10  -1   4  103.99   21.00
  10   0  -4    5.70   10.90
  10   0  -4   22.30   11.40
   9   0  -4   18.50   10.00
   8   0  -4  160.78   15.90
   8   0  -4  138.89    9.20
   8   0  -4  117.89   15.60
   8   0  -4  133.39    9.20
   7   0  -4 2367.16  132.99
   7   0  -4 2178.48  137.09
   7   0  -4 2407.56  136.49
  -7   0   4 2439.06  137.19
  -7   0   4 2408.66  132.79
   6   0  -4 1281.07   83.39
   6   0  -4 1305.57   85.39
   6   0  -4 1511.45   83.09
   6   0  -4 1389.56   80.69
  -6   0   4 1510.75   80.59
  -6   0   4 1446.36   83.29
   5   0  -4 1426.26   87.09
   5   0  -4 1624.24   89.19
   5   0  -4 1562.04   87.79
  -5   0   4 1422.56   86.19
  -5   0   4 1574.04   87.99
   4   0  -4  209.08   15.10
   4   0  -4  204.08   16.00
   4   0  -4  257.37   15.40
   4   0  -4  219.48   15.70
  -4   0   4  214.68   14.40
  -4   0   4  184.78   14.70
   3   0  -4 3355.36  191.88
   3   0  -4 3488.85  192.08
   3   0  -4 3464.05  191.38
   3   0  -4 3268.07  190.98
  -3   0   4 3467.55  192.08
  -3   0   4 3497.95  191.18
  -3   0   4 3345.77  191.08
   2   0  -4 2803.22  153.68
   2   0  -4 2825.22  153.88
  -2   0   4 2714.93  153.48
  -2   0   4 2711.03  153.68
  -2   0   4 2603.64  152.68
   1   0  -4  579.04   34.60
   1   0  -4  643.04   35.80
  -1   0   4  536.35   35.60
  -1   0   4  556.44   34.60
  -1   0   4  707.63   36.00
   0   0  -4   33.10    4.80
   0   0  -4   40.40    4.20
   0   0   4   39.30    4.10
   0   0   4   28.70    4.60
   0   0   4   41.60    5.30
  -1   0  -4  192.38   13.40
  -1   0  -4  194.28   13.00
  -1   0  -4  172.28   13.20
   1   0   4  203.68   13.00
   1   0   4  205.38   13.80
  -2   0  -4  787.62   45.00
  -2   0  -4  662.43   44.20
   2   0   4  818.62   44.90
   2   0   4  795.12   44.60
   2   0   4  770.52   45.40
   2   0   4  712.53   44.60
  -3   0  -4  126.29   10.50
  -3   0  -4  114.09    9.00
   3   0   4  109.39    9.70
   3   0   4  107.99   10.60
   3   0   4  104.69    9.60
   3   0   4  113.89    9.70
  -4   0  -4   29.20    4.50
   4   0   4   32.60    5.70
   4   0   4   39.10    6.20
   4   0   4   35.00    7.40
   4   0   4   35.80    6.20
  -5   0  -4  985.80   60.29
  -5   0  -4 1065.09   57.89
   5   0   4  962.50   60.89
   5   0   4  914.31   59.49
   5   0   4  983.90   59.79
   5   0   4 1018.30   58.39
  -6   0  -4 1216.28   83.19
  -6   0  -4 1504.45   80.79
   6   0   4 1431.96   84.79
   6   0   4 1431.36   81.19
  -7   0  -4    3.00    6.90
   7   0   4   10.40    4.10
   7   0   4    7.80    4.40
   7   0   4   -3.30    7.50
  -8   0  -4  428.76   32.20
   8   0   4  446.26   33.80
   8   0   4  409.56   26.50
   8   0   4  401.46   26.20
  -9   0  -4  397.96   32.40
   9   0   4  433.76   34.40
   9   0   4  391.46   24.90
 -10   0  -4   32.20   14.60
  10  -1  -4  750.72   54.29
  10  -1  -4  888.11   56.69
   9  -1  -4  430.66   33.40
   9  -1  -4  468.35   34.80
   8  -1  -4  785.52   50.99
   7  -1  -4  887.11   60.19
   7  -1  -4  998.00   54.79
   7  -1  -4 1018.90   60.29
   6  -1  -4  661.03   45.90
   6  -1  -4  728.93   46.50
   6  -1  -4  742.93   42.70
   6  -1  -4  837.32   47.30
  -6   1   4  687.93   45.90
  -6   1   4  773.62   42.70
   5  -1  -4  270.57   22.20
   5  -1  -4  353.66   22.90
   5  -1  -4  349.87   20.40
   5  -1  -4  329.37   22.70
  -5   1   4  307.27   22.10
  -5   1   4  329.97   20.10
   4  -1  -4   42.60    6.80
   4  -1  -4   61.69    7.10
   4  -1  -4   75.69    7.50
   4  -1  -4   48.80    5.90
  -4   1   4   51.29    5.80
  -4   1   4   52.49    7.30
   3  -1  -4  108.69    9.40
   3  -1  -4  150.38   10.40
   3  -1  -4  121.29    9.90
   3  -1  -4  119.19   10.30
  -3   1   4  135.89   10.00
  -3   1   4  127.09   10.00
   2  -1  -4  322.47   21.70
   2  -1  -4  307.07   21.40
   2  -1  -4  341.17   21.70
  -2   1   4  408.66   22.90
  -2   1   4  352.76   22.00
  -2   1   4  366.86   22.90
   1  -1  -4   63.99    6.00
   1  -1  -4   46.80    5.60
   1  -1  -4   60.59    6.70
  -1   1   4   60.59    5.50
  -1   1   4   62.59    6.10
  -1   1   4   60.69    5.80
   0  -1  -4  481.45   28.80
   0  -1  -4  466.55   28.40
   0  -1  -4  467.95   28.90
   0   1   4  495.25   29.00
   0   1   4  502.15   28.60
   0   1   4  442.46   28.60
  -1  -1  -4  138.59   11.00
  -1  -1  -4  134.39   10.80
  -1  -1  -4  152.28   10.90
   1   1   4  154.48   11.30
   1   1   4  141.49   11.00
   1   1   4  181.68   11.00
  -2  -1  -4  567.24   33.20
  -2  -1  -4  506.55   33.10
  -2  -1  -4  515.65   33.60
   2   1   4  557.34   33.70
   2   1   4  552.94   33.10
   2   1   4  598.24   33.50
  -3  -1  -4  245.68   16.80
  -3  -1  -4  267.57   16.40
   3   1   4  257.27   16.60
   3   1   4  223.08   16.70
   3   1   4  226.48   17.90
   3   1   4  199.98   15.80
  -4  -1  -4   49.20    8.30
  -4  -1  -4   57.19    5.90
   4   1   4   41.10    6.70
   4   1   4   34.30    7.10
   4   1   4   38.20    6.20
   4   1   4   43.30    6.70
  -5  -1  -4 1013.90   65.29
  -5  -1  -4 1176.58   64.09
   5   1   4 1051.39   67.09
   5   1   4 1069.59   65.29
   5   1   4 1108.09   65.49
   5   1   4 1113.29   63.99
  -6  -1  -4  193.68   18.10
  -6  -1  -4  198.78   15.60
   6   1   4  200.38   15.90
   6   1   4  273.17   21.10
  -7  -1  -4   37.20    9.50
   7   1   4   44.50    7.70
   7   1   4   52.99    7.80
   7   1   4   67.59   12.90
  -8  -1  -4  203.68   20.40
   8   1   4  184.58   15.50
   8   1   4  187.98   15.20
  -9  -1  -4   18.30   10.50
   9   1   4   14.30   12.50
   9   1   4   28.50    6.50
   9   1   4   16.50    5.50
  10   1   4  276.37   32.00
  10  -2  -4  315.77   30.50
  10  -2  -4  419.76   32.10
   9  -2  -4  350.76   28.70
   9  -2  -4  329.47   28.50
   8  -2  -4   -0.20    6.70
   8  -2  -4    0.30    7.50
   7  -2  -4   69.19   11.40
   7  -2  -4   79.19   11.90
   6  -2  -4    8.80    4.80
   6  -2  -4    3.40    5.10
   6  -2  -4    5.50    5.60
   6  -2  -4    5.50    2.30
  -6   2   4   -2.70    4.50
  -6   2   4    5.90    2.30
   5  -2  -4   72.99    9.80
   5  -2  -4   79.29    9.00
   5  -2  -4   83.29    6.90
   5  -2  -4   84.09    9.70
  -5   2   4   80.89    7.00
  -5   2   4   75.79    9.80
   4  -2  -4  637.44   37.30
   4  -2  -4  606.94   38.60
   4  -2  -4  666.13   39.30
   4  -2  -4  683.43   39.10
  -4   2   4  566.24   38.90
  -4   2   4  648.64   37.70
   3  -2  -4 1962.70  115.39
   3  -2  -4 1957.30  115.99
   3  -2  -4 2119.79  115.19
   3  -2  -4 2083.49  115.49
  -3   2   4 1983.80  116.09
  -3   2   4 2104.39  115.39
   2  -2  -4    2.80    2.20
   2  -2  -4    6.10    3.00
   2  -2  -4    5.40    2.70
   2  -2  -4    1.90    3.20
  -2   2   4    5.20    2.80
  -2   2   4    5.10    3.30
  -2   2   4    7.30    2.50
   1  -2  -4   22.90    4.10
   1  -2  -4   18.80    4.20
   1  -2  -4   25.10    3.60
  -1   2   4   24.70    3.30
  -1   2   4   22.00    4.40
  -1   2   4   31.00    4.70
   0  -2  -4 1497.05   79.29
   0  -2  -4 1383.66   78.79
   0  -2  -4 1360.46   77.59
   0   2   4 1431.46   79.29
   0   2   4 1208.58   78.39
   0   2   4 1362.36   77.59
  -1  -2  -4    7.60    2.70
  -1  -2  -4    4.40    3.10
  -1  -2  -4    7.10    3.10
   1   2   4    7.50    2.60
   1   2   4    4.50    3.50
   1   2   4    6.50    3.40
  -2  -2  -4 1038.30   61.99
  -2  -2  -4 1032.30   60.59
  -2  -2  -4  918.51   60.89
   2   2   4 1113.29   61.49
   2   2   4 1078.79   60.59
   2   2   4 1128.09   62.39
  -3  -2  -4  103.79    9.50
  -3  -2  -4   98.29    9.70
   3   2   4  115.79   10.80
   3   2   4  122.39   10.30
   3   2   4  111.69    9.60
  -4  -2  -4   52.49    7.70
  -4  -2  -4   51.89    7.80
   4   2   4   76.89    7.90
   4   2   4   70.09   10.20
   4   2   4   61.29    8.10
   4   2   4   57.99    9.80
  -5  -2  -4  686.23   43.10
  -5  -2  -4  743.33   42.40
   5   2   4  658.93   44.90
   5   2   4  649.74   43.30
   5   2   4  662.93   42.60
  -6  -2  -4  378.56   28.90
   6   2   4  430.36   32.10
   6   2   4  449.16   28.00
   6   2   4  406.16   27.90
  -7  -2  -4   42.00    9.90
   7   2   4   64.49   12.30
   7   2   4   67.79    9.40
   7   2   4   54.89    9.60
  -8  -2  -4  987.90   63.69
   8   2   4 1025.20   60.59
   8   2   4 1030.20   60.19
   8   2   4  919.51   65.09
  -9  -2  -4  902.81   58.39
   9   2   4  872.61   53.39
   9   2   4  839.82   52.99
 -10  -2  -4  277.57   29.70
  10   2   4  254.47   20.20
  10   2   4  291.07   29.70
  10  -3  -4   50.59   13.30
  10  -3  -4   79.89   15.20
   9  -3  -4  278.57   25.90
   9  -3  -4  286.97   25.40
   8  -3  -4   27.90   11.90
   8  -3  -4   51.19   10.70
   7  -3  -4  749.82   48.60
   7  -3  -4  768.92   49.40
   6  -3  -4 1825.32  109.49
   6  -3  -4 1931.11  110.59
   6  -3  -4 1836.92  109.59
  -6   3   4 1870.11  105.89
  -6   3   4 1947.91  105.99
   5  -3  -4  408.86   27.70
   5  -3  -4  444.96   29.00
   5  -3  -4  441.36   30.20
   5  -3  -4  476.35   29.30
  -5   3   4  464.15   27.40
  -5   3   4  440.46   29.90
   4  -3  -4   61.59    7.20
   4  -3  -4   58.99    6.50
   4  -3  -4   66.59    7.50
   4  -3  -4   55.99    8.50
  -4   3   4   62.39    6.60
  -4   3   4   73.19    9.30
   3  -3  -4  558.84   34.80
   3  -3  -4  537.25   33.30
   3  -3  -4  571.64   33.20
   3  -3  -4  579.94   33.20
  -3   3   4  507.45   34.50
  -3   3   4  542.15   33.20
   2  -3  -4   10.60    4.60
   2  -3  -4    8.40    2.70
   2  -3  -4   11.50    3.70
   2  -3  -4   13.60    3.00
  -2   3   4    7.10    3.40
  -2   3   4   16.40    4.80
   1  -3  -4  166.78   13.50
   1  -3  -4  157.68   11.10
   1  -3  -4  201.58   13.30
  -1   3   4  168.08   13.50
  -1   3   4  193.08   13.20
  -1   3   4  176.18   11.00
   0  -3  -4  691.73   38.00
   0  -3  -4  684.63   40.80
   0  -3  -4  548.25   39.80
   0   3   4  763.62   40.70
   0   3   4  633.64   38.00
   0   3   4  682.63   40.80
  -1  -3  -4    5.40    4.40
  -1  -3  -4    1.40    3.30
  -1  -3  -4    2.90    2.00
   1   3   4    5.90    3.70
   1   3   4    7.80    3.60
   1   3   4    3.20    2.10
  -2  -3  -4 1996.60  112.49
  -2  -3  -4 2148.39  114.39
   2   3   4 2063.09  113.59
   2   3   4 1821.52  113.69
   2   3   4 1922.81  114.79
  -3  -3  -4  146.59   12.10
  -3  -3  -4  188.98   13.70
  -3  -3  -4  145.29   13.90
   3   3   4  172.88   13.40
   3   3   4  156.18   12.00
   3   3   4  154.68   14.00
  -4  -3  -4  840.22   51.19
  -4  -3  -4  825.42   50.49
  -4  -3  -4  838.42   52.39
   4   3   4  860.51   52.49
   4   3   4  851.81   50.59
   4   3   4  828.12   50.89
  -5  -3  -4 1773.32  108.79
   5   3   4 1869.31  108.99
   5   3   4 1952.60  109.59
   5   3   4 1932.11  112.09
  -6  -3  -4 1824.72  108.69
   6   3   4 1935.71  108.69
   6   3   4 1589.34  107.09
   6   3   4 2138.79  112.99
  -7  -3  -4 1594.24   92.69
   7   3   4 1513.75   91.19
   7   3   4 1497.75   94.99
  -8  -3  -4  581.14   43.10
   8   3   4  702.43   47.40
  -9  -3  -4  353.36   30.30
   9   3   4  403.36   27.40
   9   3   4  331.37   32.90
  10  -4  -4  286.97   27.70
  10  -4  -4  216.58   23.90
   9  -4  -4  508.65   37.50
   9  -4  -4  483.55   37.70
   8  -4  -4   81.79   13.80
   8  -4  -4   91.09   14.50
   7  -4  -4  192.68   17.10
   7  -4  -4  172.48   18.40
   6  -4  -4   90.19   12.90
   6  -4  -4   96.19   10.30
   6  -4  -4   87.29   11.20
  -6   4   4  102.59   11.30
  -6   4   4   89.89    8.40
   5  -4  -4   28.80    5.80
   5  -4  -4   17.60    6.10
  -5   4   4   21.80    4.60
  -5   4   4   27.20    5.10
   4  -4  -4   84.99   10.80
   4  -4  -4   66.39    8.00
   4  -4  -4   72.89    7.80
   4  -4  -4   71.09    7.90
  -4   4   4   73.29   10.10
  -4   4   4   75.49    7.90
   3  -4  -4   18.10    4.00
   3  -4  -4   28.70    5.50
   3  -4  -4   18.00    5.90
  -3   4   4   22.70    7.10
  -3   4   4   23.30    5.10
   2  -4  -4  165.08   13.00
   2  -4  -4  157.88   10.70
   2  -4  -4  168.08   10.80
   2  -4  -4  152.08   13.70
  -2   4   4  179.58   13.10
   1  -4  -4  534.35   28.80
   1  -4  -4  535.75   33.10
   1  -4  -4  495.75   28.80
   1  -4  -4  496.65   32.30
  -1   4   4  514.75   32.10
  -1   4   4  484.65   32.70
   0  -4  -4  400.96   25.70
   0  -4  -4  377.86   24.90
   0   4   4  365.26   25.30
   0   4   4  346.77   25.80
  -1  -4  -4 1124.19   63.49
  -1  -4  -4 1031.00   67.09
  -1  -4  -4 1330.77   67.59
   1   4   4 1117.59   66.49
   1   4   4 1054.29   67.19
   1   4   4 1113.59   63.59
  -2  -4  -4 2078.59  125.19
  -2  -4  -4 2114.69  120.79
  -2  -4  -4 2140.79  124.19
   2   4   4 2400.46  123.79
   2   4   4 2016.10  120.79
  -3  -4  -4 2884.61  173.38
  -3  -4  -4 3152.98  170.98
   3   4   4 3019.50  173.28
   3   4   4 2997.40  170.88
   3   4   4 3016.20  173.88
   3   4   4 3127.29  172.78
  -4  -4  -4  458.05   29.90
  -4  -4  -4  428.96   32.20
   4   4   4  497.45   32.20
   4   4   4  476.75   31.40
   4   4   4  471.25   29.80
  -5  -4  -4  904.51   57.59
  -5  -4  -4  859.21   55.19
   5   4   4  941.51   59.49
   5   4   4  976.10   56.39
   5   4   4  881.31   55.19
  -6  -4  -4  568.94   36.60
   6   4   4  554.44   36.80
   6   4   4  505.15   39.40
  -7  -4  -4    2.50    7.40
   7   4   4    5.30   10.20
   7   4   4   -2.10    6.70
  -8  -4  -4   63.59   12.20
   8   4   4   65.49   15.60
   8   4   4   74.99   11.40
  -9  -4  -4  209.28   22.10
   9  -5  -4  107.29   15.60
   9  -5  -4   88.99   15.70
   8  -5  -4   57.89   10.90
   8  -5  -4   45.20   12.20
   7  -5  -4   59.49   11.90
   7  -5  -4   40.40    8.90
  -7   5   4   36.20    4.80
  -7   5   4   36.30    5.20
   6  -5  -4    7.10    7.50
   6  -5  -4   32.20    7.20
   6  -5  -4   21.70    6.20
  -6   5   4   21.50    5.20
  -6   5   4    6.70    3.90
   5  -5  -4  289.87   20.10
   5  -5  -4  311.07   22.90
   5  -5  -4  275.17   19.80
  -5   5   4  274.87   19.80
  -5   5   4  287.97   19.60
   4  -5  -4   42.40    6.00
   4  -5  -4   33.90    8.70
   4  -5  -4   42.50    6.10
  -4   5   4   38.20    6.80
  -4   5   4   34.90    6.60
   3  -5  -4  614.04   36.10
   3  -5  -4  601.44   40.00
   3  -5  -4  609.24   36.20
  -3   5   4  612.44   40.20
  -3   5   4  667.23   38.90
  -3   5   4  606.44   38.60
   2  -5  -4  523.75   34.90
   2  -5  -4  519.35   30.00
  -2   5   4  556.24   33.80
  -2   5   4  519.15   34.80
  -2   5   4  532.25   34.00
   1  -5  -4 2464.95  147.69
  -1   5   4 2416.66  147.69
  -1   5   4 2839.12  147.39
  -1   5   4 2577.14  147.69
   0  -5  -4 1626.04   96.19
   0   5   4 1622.54   96.29
   0   5   4 1626.84   95.49
   0   5   4 1676.03   96.09
  -1  -5  -4  949.90   59.59
   1   5   4  908.41   59.29
   1   5   4 1073.39   59.39
   1   5   4  950.90   59.29
  -2  -5  -4  261.77   21.20
  -2  -5  -4  274.47   16.60
   2   5   4  255.87   20.30
   2   5   4  258.67   16.40
   2   5   4  267.17   20.30
   2   5   4  241.68   20.40
  -3  -5  -4 1123.79   66.69
  -3  -5  -4 1089.89   70.19
   3   5   4 1130.59   66.59
   3   5   4 1281.37   70.19
  -4  -5  -4   -7.20    3.60
  -4  -5  -4   13.20    7.40
   4   5   4   -2.20    5.30
   4   5   4    2.10    3.80
  -5  -5  -4  151.28   17.50
  -5  -5  -4  183.98   15.20
   5   5   4  164.68   14.40
   5   5   4  186.28   16.80
  -6  -5  -4  309.17   24.90
   6   5   4  353.46   26.70
   6   5   4  350.66   29.70
  -7  -5  -4  196.48   20.00
   7   5   4  241.28   24.60
   8   5   4  262.87   24.60
   9  -6  -4    2.90    8.20
   8  -6  -4   19.40    8.70
   8  -6  -4    2.50    9.30
   7  -6  -4    5.40    6.30
   7  -6  -4    1.90    8.60
  -7   6   4    3.40    4.00
  -7   6   4    1.70    4.10
   6  -6  -4   47.40    7.90
   6  -6  -4   40.30    7.30
   6  -6  -4   48.80   11.10
  -6   6   4   36.60    6.90
  -6   6   4   48.10    7.20
   5  -6  -4  209.28   15.70
   5  -6  -4  233.08   16.20
   5  -6  -4  184.38   19.60
  -5   6   4  209.18   16.60
  -5   6   4  215.18   16.80
   4  -6  -4  983.80   60.59
   4  -6  -4 1076.49   65.49
   4  -6  -4 1070.69   60.59
  -4   6   4 1071.59   62.79
   3  -6  -4   93.79    6.90
   3  -6  -4   94.39    7.10
   3  -6  -4  102.49   13.30
  -3   6   4   90.09   10.60
  -3   6   4   95.09   10.50
   2  -6  -4   16.40    7.00
  -2   6   4    1.40    4.70
  -2   6   4    4.30    5.60
   1  -6  -4  200.68   18.50
  -1   6   4  229.98   17.80
  -1   6   4  202.48   17.50
   0  -6  -4  217.68   18.70
   0   6   4  241.58   18.90
  -1  -6  -4  293.57   24.80
   1   6   4  361.66   24.90
  -2  -6  -4  233.28   20.60
   2   6   4  234.78   19.70
   2   6   4  234.78   14.30
   2   6   4  226.58   14.20
  -3  -6  -4  976.50   58.09
   3   6   4  878.11   56.89
   3   6   4  859.01   52.59
   3   6   4  920.81   52.69
  -4  -6  -4  496.05   35.90
   4   6   4  530.65   31.90
   4   6   4  540.75   36.10
   4   6   4  460.95   31.70
  -5  -6  -4  825.22   58.19
   5   6   4  996.00   58.49
   5   6   4  950.60   55.39
   5   6   4  847.72   54.49
   6   6   4  470.75   40.50
   6   6   4  706.93   46.30
   6   6   4  649.93   40.10
   7   6   4  209.38   21.00
   7   6   4  212.48   24.00
   8  -7  -4   44.80   13.40
   8  -7  -4   42.80   10.00
  -8   7   4   42.50    6.30
   7  -7  -4  310.47   23.40
   7  -7  -4  322.87   27.90
  -7   7   4  294.77   21.50
   6  -7  -4   28.00    6.80
   6  -7  -4   25.20    7.50
   6  -7  -4   14.10   10.20
  -6   7   4   31.20    7.10
  -6   7   4   38.80    7.30
   5  -7  -4   25.90    5.30
   5  -7  -4   29.40    9.80
   5  -7  -4   34.40    6.30
  -5   7   4   28.80    6.60
  -5   7   4   27.20    7.30
   4  -7  -4   25.90    4.50
   4  -7  -4   29.90    4.40
  -4   7   4   31.20    8.10
   3  -7  -4  123.79   16.50
  -3   7   4  142.59   14.30
   2  -7  -4   10.60    8.30
  -2   7   4   16.60    6.70
   1  -7  -4  595.14   39.00
  -1   7   4  534.05   37.40
   0  -7  -4  911.81   56.69
   0   7   4  849.72   55.19
  -1  -7  -4  213.28   19.40
   1   7   4  166.88   17.50
  -2  -7  -4 1603.04  100.19
   2   7   4 1730.43   99.89
   3   7   4 1097.89   60.39
   3   7   4 1066.99   60.69
   3   7   4  974.50   65.79
  -4  -7  -4  304.37   25.40
   4   7   4  320.97   20.20
   4   7   4  277.77   19.30
   4   7   4  228.68   23.80
  -5  -7  -4   41.20   12.20
   5   7   4   35.50    7.70
   5   7   4   49.20   11.40
   6   7   4   95.39   13.20
   6   7   4  138.49   17.80
   6   7   4  115.89   18.60
   7   7   4   13.70    9.80
   7   7   4    6.40   10.80
   7  -8  -4   10.30   11.20
   7  -8  -4    5.60    6.50
  -7   8   4    6.60    6.50
   6  -8  -4    4.50    8.50
   6  -8  -4  -10.70    5.60
  -6   8   4    5.50    6.60
   5  -8  -4  105.99    8.90
   5  -8  -4   94.59   15.70
   5  -8  -4   98.29    9.80
  -5   8   4  104.19   13.10
   4  -8  -4  447.66   35.50
  -4   8   4  491.25   33.10
   3  -8  -4  505.05   37.90
  -3   8   4  523.65   35.70
   2  -8  -4  643.04   43.50
  -2   8   4  597.44   41.40
   1  -8  -4 1791.72  107.79
   0  -8  -4  767.02   52.29
   0   8   4  802.22   51.49
  -1  -8  -4  354.36   29.20
   1   8   4  353.36   28.20
  -2  -8  -4  187.08   20.60
   2   8   4  219.58   21.80
  -3  -8  -4  204.58   21.00
   3   8   4  180.28   21.20
  -4  -8  -4   -8.00    8.20
   4   8   4   -2.10    3.10
   4   8   4    0.10    4.40
   4   8   4   16.80    9.50
  -5  -8  -4   -4.40    8.50
   5   8   4   -4.30    5.20
   5   8   4    9.00    9.50
  -6  -8  -4  128.99   20.20
   6   8   4  119.69   14.20
   6   8   4  129.99   21.40
   6   8   4  121.89   20.70
   6  -9  -4  112.39   12.30
   6  -9  -4  113.29   22.00
  -6   9   4  129.49   14.80
   5  -9  -4  141.09   20.50
   4  -9  -4 1048.50   67.99
  -4   9   4 1026.50   64.69
   3  -9  -4  727.53   50.59
  -3   9   4  734.33   48.60
   2  -9  -4  102.69   16.60
  -2   9   4   85.79   13.70
   1  -9  -4  152.78   20.10
  -1   9   4  165.78   18.50
   0  -9  -4  110.39   17.20
   0   9   4  134.69   17.40
  -1  -9  -4   26.00   10.20
   1   9   4    8.40    8.90
  -2  -9  -4  222.18   22.80
   2   9   4  205.58   22.00
  -3  -9  -4  126.59   18.30
   3   9   4  108.19   17.10
  -4  -9  -4   23.70   11.00
   4 -10  -4   -3.80   11.20
  -4  10   4   -7.00    8.00
   3 -10  -4   37.00   12.70
  -3  10   4   39.80   11.20
   2 -10  -4   59.79   13.80
  -2  10   4   32.90   11.30
   1 -10  -4  237.98   24.10
  -1  10   4  181.58   21.10
   0 -10  -4  204.88   23.70
   0  10   4  139.19   19.70
  -1 -10  -4    5.80   10.50
   1  10   4   14.10   18.20
  -2 -10  -4   58.89   14.80
   2  10   4   59.69   13.80
   3  10  -5   17.80   10.50
  -3 -10   5   39.20    8.20
  -3 -10   5   36.10   12.40
   2  10  -5   51.59   11.10
  -2 -10   5   32.90    7.70
   1  10  -5   24.40    8.00
  -1 -10   5    1.00    9.70
  -1 -10   5    5.50    6.60
   0  10  -5  260.27   21.60
   0 -10   5  249.38   21.00
   0 -10   5  263.77   26.30
  -1  10  -5  853.01   53.19
   1 -10   5  819.52   53.69
   1 -10   5  844.42   57.59
  -2  10  -5  303.87   24.10
   2 -10   5  306.87   25.10
   2 -10   5  294.07   27.80
  -3  10  -5   92.29   12.90
   3 -10   5  143.69   18.70
   3 -10   5  108.39   15.30
   4 -10   5  669.73   46.30
   4 -10   5  668.63   47.70
   5   9  -5    5.20   10.40
   5   9  -5    8.00    6.40
  -5  -9   5    9.30   12.00
   4   9  -5    2.90    9.60
   4   9  -5  -12.20    4.80
  -4  -9   5   -7.70    8.50
   3   9  -5  145.49   14.30
   3   9  -5  171.68   18.90
  -3  -9   5  166.58   13.70
  -3  -9   5  180.28   20.70
   2   9  -5  474.15   30.50
   2   9  -5  478.65   34.40
  -2  -9   5  490.95   30.30
  -2  -9   5  406.16   35.80
   1   9  -5  112.49   14.60
   1   9  -5  130.69   17.50
  -1  -9   5  108.49   12.00
  -1  -9   5  100.79   16.40
   0   9  -5  165.68   15.10
   0   9  -5  175.48   17.10
   0  -9   5  178.88   16.10
   0  -9   5  178.38   20.40
  -1   9  -5  347.37   24.50
  -1   9  -5  260.97   22.60
   1  -9   5  296.57   27.20
   1  -9   5  330.87   24.20
  -2   9  -5  248.88   21.10
   2  -9   5  260.57   23.70
   2  -9   5  230.28   20.80
  -3   9  -5   45.40    9.60
   3  -9   5   24.40    9.50
   3  -9   5   20.50    9.00
  -4   9  -5  156.38   16.50
   4  -9   5  116.79   16.40
   4  -9   5  142.59   18.50
  -5   9  -5   47.30   10.80
   5  -9   5   43.10   12.60
   5  -9   5   61.49   12.10
  -6   9  -5   19.60    9.70
   6  -9   5   14.30   10.70
   6  -9   5   30.00   11.30
   6   8  -5  197.38   16.70
   6   8  -5  186.28   20.60
  -6  -8   5  210.28   23.00
   5   8  -5  392.46   32.00
   5   8  -5  397.36   27.30
  -5  -8   5  412.46   33.10
   4   8  -5   45.40    7.40
   4   8  -5   36.10    6.90
   4   8  -5   55.19   11.70
  -4  -8   5   44.30   12.10
   3   8  -5   21.60    9.50
   3   8  -5   24.00    5.80
  -3  -8   5   34.80   11.80
  -3  -8   5   33.70    5.90
   2   8  -5  561.64   37.50
   2   8  -5  533.55   33.60
  -2  -8   5  559.24   39.80
  -2  -8   5  525.95   33.40
   1   8  -5   43.20   10.50
   1   8  -5   48.70    7.40
  -1  -8   5   53.39   12.60
  -1  -8   5   62.29    8.20
   0   8  -5   -0.90    4.50
   0   8  -5   10.10    6.80
   0  -8   5    5.30    6.10
   0  -8   5   15.90    8.70
   0  -8   5   -0.50    4.80
  -1   8  -5  398.86   26.40
   1  -8   5  338.47   24.90
   1  -8   5  315.37   25.20
  -2   8  -5  532.75   34.50
  -2   8  -5  508.15   33.60
   2  -8   5  478.85   33.70
   2  -8   5  498.85   36.10
  -3   8  -5  250.27   20.50
   3  -8   5  212.88   21.60
   3  -8   5  218.78   19.30
  -4   8  -5 1434.26   84.19
   4  -8   5 1433.86   84.59
   4  -8   5 1299.87   83.99
  -5   8  -5  879.01   55.09
   5  -8   5  853.91   54.59
   5  -8   5  825.92   55.69
  -6   8  -5  197.98   20.40
   6  -8   5  185.88   18.30
   6  -8   5  176.28   20.30
  -7   8  -5   13.30    8.50
   7  -8   5   -2.00    6.30
   7  -8   5   12.40   10.20
   7   7  -5    3.20    6.10
   7   7  -5  -12.10    8.10
  -7  -7   5   -3.90    7.50
   6   7  -5    2.60    5.50
   6   7  -5   13.40    9.40
   6   7  -5   -2.10    5.00
  -6  -7   5   18.00   10.30
   5   7  -5   17.10    5.50
   5   7  -5   16.70    5.50
   5   7  -5   11.60    9.10
  -5  -7   5    8.30    9.70
   4   7  -5   59.29   11.20
   4   7  -5   34.10    5.90
   4   7  -5   58.29    7.40
  -4  -7   5   59.39   12.20
   3   7  -5  117.59   10.20
   3   7  -5  135.39   15.90
   3   7  -5  126.79   10.50
   2   7  -5  635.54   37.10
   2   7  -5  673.43   41.80
  -2  -7   5  634.74   36.80
  -2  -7   5  581.44   41.80
  -2  -7   5  545.55   39.30
   1   7  -5  260.47   18.40
   1   7  -5  314.77   23.00
  -1  -7   5  271.87   23.30
  -1  -7   5  252.87   20.10
  -1  -7   5  296.07   19.00
   0   7  -5 1540.25   89.49
   0   7  -5 1576.84   86.69
   0  -7   5 1516.25   90.59
   0  -7   5 1488.65   86.89
   0  -7   5 1390.76   88.19
  -1   7  -5 1442.26   81.99
  -1   7  -5 1462.65   83.99
   1  -7   5 1330.97   83.39
   1  -7   5 1425.16   82.39
   1  -7   5 1368.06   84.79
  -2   7  -5 1460.45   82.69
  -2   7  -5 1308.67   80.99
   2  -7   5 1385.36   83.39
   2  -7   5 1349.56   82.49
   2  -7   5 1414.46   81.69
  -3   7  -5 1001.40   59.49
  -3   7  -5  942.61   59.89
   3  -7   5  974.40   59.69
   3  -7   5  972.70   60.69
  -4   7  -5  238.08   19.60
   4  -7   5  224.98   19.10
   4  -7   5  211.98   19.40
  -5   7  -5  412.46   31.40
   5  -7   5  496.85   33.80
   5  -7   5  416.36   30.50
  -6   7  -5  161.38   17.90
  -6   7  -5  157.68   15.40
   6  -7   5  186.88   19.40
   6  -7   5  143.29   15.10
  -7   7  -5    2.50    8.30
  -7   7  -5    2.40    6.70
   7  -7   5    9.00    5.80
   7  -7   5    4.70    9.30
  -8   7  -5   17.70    6.80
  -8   7  -5   22.20   10.80
   8  -7   5   31.20   12.90
   8   6  -5   39.70   11.70
   8   6  -5   11.20    7.70
   8   6  -5    8.70    9.90
  -8  -6   5   24.70   10.60
   7   6  -5    1.10    5.60
   7   6  -5    0.00    8.80
   7   6  -5    0.00    5.60
  -7  -6   5   -3.90    7.20
   6   6  -5  223.38   21.60
   6   6  -5  214.88   16.40
  -6  -6   5  192.98   20.30
   5   6  -5  166.38   12.80
   5   6  -5  165.18   17.60
   5   6  -5  147.79   12.40
  -5  -6   5  157.98   18.70
   4   6  -5  482.05   33.20
   4   6  -5  456.95   28.30
  -4  -6   5  439.86   33.40
   3   6  -5  873.21   55.39
   3   6  -5 1011.90   51.69
  -3  -6   5  793.02   54.49
  -3  -6   5  832.12   55.99
   2   6  -5 2393.06  131.59
   2   6  -5 1993.30  126.99
  -2  -6   5 2320.77  130.49
  -2  -6   5 2345.87  127.09
  -2  -6   5 2284.17  131.99
   1   6  -5 1303.57   76.89
  -1  -6   5 1236.78   75.79
  -1  -6   5 1353.86   73.49
  -1  -6   5 1215.58   77.19
   0   6  -5  786.42   49.20
   0   6  -5  757.12   46.00
   0  -6   5  778.12   49.90
   0  -6   5  816.42   49.00
   0  -6   5  792.62   46.60
  -1   6  -5  404.66   24.70
  -1   6  -5  358.96   26.40
  -1   6  -5  387.76   28.20
   1  -6   5  373.66   24.70
   1  -6   5  367.76   27.10
  -2   6  -5 1886.61  108.89
  -2   6  -5 1911.61  110.69
  -2   6  -5 1935.81  110.39
   2  -6   5 1838.62  110.59
   2  -6   5 1869.41  110.79
   2  -6   5 1935.41  109.39
  -3   6  -5  439.76   28.80
  -3   6  -5  375.36   27.40
   3  -6   5  412.36   28.80
   3  -6   5  406.96   28.50
   3  -6   5  403.76   28.00
  -4   6  -5    0.50    4.10
  -4   6  -5    3.10    4.70
  -4   6  -5    5.10    7.20
   4  -6   5   -3.00    5.40
   4  -6   5    3.40    5.80
  -5   6  -5   20.90    8.10
  -5   6  -5   25.50    6.50
   5  -6   5   19.20    7.00
   5  -6   5   28.00    9.90
  -6   6  -5   23.90    9.00
  -6   6  -5   24.50    7.20
   6  -6   5   45.50   11.50
   6  -6   5   27.40    6.70
  -7   6  -5  -11.00    7.00
  -7   6  -5   -5.20    4.40
   7  -6   5    4.10    8.90
  -8   6  -5   25.10   11.10
   8  -6   5   36.80   12.40
   8  -6   5   26.10    5.40
   9  -6   5   11.90   11.90
   9   5  -5   75.19   13.30
   9   5  -5   69.89   18.10
   9   5  -5   69.19   12.60
   8   5  -5  209.08   21.80
  -8  -5   5  182.48   27.50
   7   5  -5   11.90    5.90
   7   5  -5   10.70    9.80
   7   5  -5   16.50    6.10
  -7  -5   5   24.60    9.40
   6   5  -5  419.76   28.10
   6   5  -5  467.35   28.90
   6   5  -5  371.56   31.80
  -6  -5   5  491.25   32.80
   5   5  -5 1932.21  100.89
   5   5  -5 1622.44  100.29
   5   5  -5 1664.93  104.09
  -5  -5   5 1827.02  104.59
   4   5  -5 1303.87   69.09
   4   5  -5 1140.99   72.99
  -4  -5   5 1144.59   73.09
   3   5  -5  671.73   37.80
   3   5  -5  695.03   37.80
   3   5  -5  655.43   41.70
  -3  -5   5  602.14   40.90
  -3  -5   5  596.84   41.80
   2   5  -5  945.61   58.79
   2   5  -5 1113.59   63.39
   2   5  -5 1054.69   62.99
  -2  -5   5  998.40   63.29
  -2  -5   5 1104.39   58.89
   1   5  -5  793.12   45.60
   1   5  -5  672.83   41.00
   1   5  -5  689.63   44.50
  -1  -5   5  774.62   41.40
  -1  -5   5  664.63   44.10
  -1  -5   5  703.73   45.10
   0   5  -5    2.80    2.40
   0   5  -5   11.00    5.60
   0   5  -5    6.30    4.30
   0  -5   5    5.30    4.90
   0  -5   5    1.40    4.30
   0  -5   5    3.80    3.00
  -1   5  -5   26.30    7.20
  -1   5  -5   32.40    4.90
  -1   5  -5   40.40    7.40
   1  -5   5   31.20    5.20
   1  -5   5   27.20    7.10
   1  -5   5   34.10    6.90
  -2   5  -5  690.53   43.00
  -2   5  -5  652.43   43.40
  -2   5  -5  695.63   41.20
   2  -5   5  672.53   43.00
   2  -5   5  675.63   41.40
   2  -5   5  686.33   42.70
  -3   5  -5  203.48   15.70
  -3   5  -5  211.38   16.00
  -3   5  -5  208.98   17.10
   3  -5   5  180.78   16.20
   3  -5   5  197.08   16.10
   3  -5   5  210.78   16.90
  -4   5  -5   17.80    5.70
  -4   5  -5   16.60    5.30
  -4   5  -5   23.60    7.30
   4  -5   5   21.10    6.50
   4  -5   5   17.10    6.00
   4  -5   5   24.80    7.40
  -5   5  -5  722.53   46.00
  -5   5  -5  711.73   43.20
   5  -5   5  731.43   43.70
   5  -5   5  636.34   45.20
  -6   5  -5   -2.40    4.10
  -6   5  -5   10.70    7.50
   6  -5   5   -2.90    7.10
   6  -5   5   -3.20    4.40
  -7   5  -5  114.89   11.60
  -7   5  -5  175.48   18.40
   7  -5   5  143.29   17.90
   7  -5   5  138.59   11.80
  -8   5  -5  108.79   16.80
   8  -5   5  123.39    9.60
   8  -5   5   89.89   16.80
  -9   5  -5    5.80   11.90
   9  -5   5   14.70   11.90
   9   4  -5  260.47   28.50
   9   4  -5  372.16   26.60
   9   4  -5  355.56   26.70
   8   4  -5  489.35   34.50
   8   4  -5  507.15   38.40
  -8  -4   5  558.44   36.60
   7   4  -5  431.16   35.30
   7   4  -5  502.35   32.40
  -7  -4   5  536.85   34.60
   6   4  -5  306.77   25.70
   6   4  -5  295.57   22.00
   6   4  -5  357.96   22.70
  -6  -4   5  333.57   24.80
   5   4  -5  488.85   29.30
   5   4  -5  557.14   33.80
   5   4  -5  462.75   31.10
   5   4  -5  379.76   28.60
  -5  -4   5  509.55   32.30
   4   4  -5    9.80    5.90
   4   4  -5    3.30    2.80
   4   4  -5   -1.20    4.50
   4   4  -5    2.10    4.50
   4   4  -5   -1.10    2.50
  -4  -4   5    3.10    4.80
  -4  -4   5    5.70    5.70
   3   4  -5  134.69   13.10
   3   4  -5  133.59    8.40
   3   4  -5  116.99   11.50
   3   4  -5  117.49    8.30
  -3  -4   5  151.58   13.20
  -3  -4   5  121.09   11.90
   2   4  -5  782.92   45.70
   2   4  -5  835.62   49.99
   2   4  -5  779.52   49.90
  -2  -4   5  882.61   50.69
  -2  -4   5  832.02   49.80
   1   4  -5 1867.11  102.39
   1   4  -5 1520.95  102.09
   1   4  -5 1942.01   98.59
  -1  -4   5 1710.93  102.49
   0   4  -5   10.20    5.00
   0   4  -5    9.50    4.10
   0   4  -5   10.00    2.50
   0  -4   5   12.90    5.00
   0  -4   5    6.60    2.60
   0  -4   5   10.20    4.70
  -1   4  -5 2693.03  146.39
  -1   4  -5 2519.65  147.79
  -1   4  -5 2359.56  146.79
   1  -4   5 2653.33  147.99
   1  -4   5 2669.93  145.59
   1  -4   5 2621.24  149.29
  -2   4  -5  712.93   45.70
  -2   4  -5  803.32   47.30
  -2   4  -5  751.62   45.20
   2  -4   5  800.42   47.30
   2  -4   5  729.93   46.40
   2  -4   5  773.72   45.50
  -3   4  -5   66.79    8.50
  -3   4  -5   72.89    8.60
  -3   4  -5   60.69    9.30
   3  -4   5   73.09    9.30
   3  -4   5   57.79    8.10
  -4   4  -5   13.90    4.40
  -4   4  -5    7.90    6.30
   4  -4   5    6.80    5.10
   4  -4   5   10.00    5.50
   4  -4   5    7.10    4.50
  -5   4  -5   26.80    7.90
  -5   4  -5   35.80    6.50
   5  -4   5   21.90    5.70
   5  -4   5   27.30    7.70
  -6   4  -5  131.49   12.10
  -6   4  -5  149.29   16.00
   6  -4   5  140.79   16.20
   6  -4   5  143.99   12.10
  -7   4  -5    2.10    4.00
  -7   4  -5   -1.70    7.80
   7  -4   5    4.80    8.70
   7  -4   5    7.20    4.00
  -8   4  -5   44.10    5.10
  -8   4  -5   42.30   12.00
   8  -4   5   60.19   14.70
   8  -4   5   49.80    5.80
  -9   4  -5  172.38   21.80
   9  -4   5  143.09   20.80
   9   3  -5   38.20   13.00
   9   3  -5   51.09   10.90
   9   3  -5   19.50    6.90
   9   3  -5   35.50    8.00
   8   3  -5   69.49   10.00
   8   3  -5   88.49   14.70
   8   3  -5   82.99   11.80
  -8  -3   5   77.59   10.60
   7   3  -5    9.10    5.10
   7   3  -5    4.60    5.30
   7   3  -5    3.70    7.90
  -7  -3   5   12.50    6.50
   6   3  -5  288.47   20.80
   6   3  -5  261.07   19.90
   6   3  -5  311.47   23.60
   6   3  -5  293.57   20.10
  -6  -3   5  288.37   21.50
   5   3  -5  697.33   43.40
   5   3  -5  726.83   43.40
   5   3  -5  868.41   47.60
   5   3  -5  709.13   44.80
  -5  -3   5  690.73   45.40
   4   3  -5 1019.90   56.19
   4   3  -5 1008.70   59.49
   4   3  -5  835.12   58.89
   4   3  -5  976.80   58.39
   4   3  -5 1029.40   56.39
  -4  -3   5  952.90   59.29
  -4  -3   5 1011.30   58.99
   3   3  -5  324.67   18.80
   3   3  -5  313.17   18.70
   3   3  -5  287.07   22.30
   3   3  -5  312.77   21.80
  -3  -3   5  352.76   22.60
  -3  -3   5  327.47   23.60
   2   3  -5 3016.90  170.18
  -2  -3   5 2996.30  170.58
   1   3  -5 1417.76   75.59
   1   3  -5 1323.47   75.99
  -1  -3   5 1231.38   75.49
  -1  -3   5 1206.88   75.39
   0   3  -5  160.48   12.60
   0   3  -5  180.68   14.00
   0   3  -5  135.89   10.10
   0  -3   5  217.78   14.20
   0  -3   5  166.28   10.30
   0  -3   5  172.88   13.30
  -1   3  -5   31.70    4.60
  -1   3  -5   34.60    6.70
  -1   3  -5   40.00    6.20
   1  -3   5   38.90    6.30
   1  -3   5   46.00    7.00
   1  -3   5   36.80    4.80
  -2   3  -5   58.49    7.30
  -2   3  -5   44.50    7.70
  -2   3  -5   55.69    6.60
   2  -3   5   41.30    6.20
   2  -3   5   48.60    7.50
   2  -3   5   52.59    7.40
  -3   3  -5  173.88   13.40
  -3   3  -5  165.88   14.30
  -3   3  -5  166.08   12.90
   3  -3   5  161.88   13.80
   3  -3   5  153.68   13.60
   3  -3   5  166.28   13.20
  -4   3  -5  141.19   14.10
  -4   3  -5  155.38   12.30
  -4   3  -5  159.48   13.50
   4  -3   5  137.79   13.40
   4  -3   5  156.98   12.50
   4  -3   5  155.88   14.70
  -5   3  -5  158.88   12.20
  -5   3  -5  117.89   13.10
  -5   3  -5  141.39   14.50
   5  -3   5  138.19   14.60
   5  -3   5  143.89   12.00
  -6   3  -5  475.55   34.40
  -6   3  -5  506.95   30.40
   6  -3   5  457.95   34.40
   6  -3   5  491.95   30.40
  -7   3  -5  577.54   36.70
   7  -3   5  685.43   44.20
   7  -3   5  617.84   37.00
  -8   3  -5  668.03   39.20
  -8   3  -5  695.03   47.50
   8  -3   5  733.73   48.50
   8  -3   5  650.63   39.30
  -9   3  -5  362.76   32.00
   9  -3   5  417.66   34.00
 -10   3  -5  976.70   66.59
  10  -3   5 1006.10   68.29
  10   2  -5   -1.20    9.00
  10   2  -5   -1.80    9.90
   9   2  -5  160.68   17.50
   9   2  -5  131.89   18.80
   9   2  -5  122.09   12.30
   8   2  -5  689.03   43.30
   8   2  -5  693.03   45.30
   8   2  -5  715.73   47.80
  -8  -2   5  724.93   43.90
   7   2  -5  284.27   21.30
   7   2  -5  290.97   24.60
   7   2  -5  278.77   20.50
   7   2  -5  270.47   21.60
  -7  -2   5  354.86   23.10
   6   2  -5 1357.76   76.79
   6   2  -5 1290.47   76.69
   6   2  -5 1327.47   79.39
   6   2  -5 1324.17   76.79
  -6  -2   5 1224.18   77.19
  -6  -2   5 1367.26   78.89
   5   2  -5 2034.30  108.39
   5   2  -5 1949.90  105.59
   5   2  -5 1873.81  106.19
   5   2  -5 1725.83  107.59
  -5  -2   5 1928.51  106.59
  -5  -2   5 1603.34  105.49
   4   2  -5  318.77   19.60
   4   2  -5  358.56   23.10
   4   2  -5  287.37   20.70
  -4  -2   5  308.17   19.90
  -4  -2   5  299.27   21.20
   3   2  -5  243.58   17.80
   3   2  -5  269.67   15.90
   3   2  -5  288.07   16.00
  -3  -2   5  208.68   17.90
  -3  -2   5  285.37   18.80
   2   2  -5   23.10    4.60
   2   2  -5   19.50    5.40
  -2  -2   5   49.10    6.40
  -2  -2   5   19.10    5.00
   1   2  -5  265.67   18.70
   1   2  -5  270.47   19.60
  -1  -2   5  298.77   19.60
  -1  -2   5  297.67   19.40
   0   2  -5  234.88   16.70
   0   2  -5  232.98   17.60
   0  -2   5  246.28   17.40
   0  -2   5  259.67   14.90
   0  -2   5  233.98   17.10
   0  -2   5  255.57   14.70
  -1   2  -5 1550.44   93.09
  -1   2  -5 1514.95   92.29
   1  -2   5 1639.34   90.99
   1  -2   5 1676.43   91.49
   1  -2   5 1623.44   93.19
   1  -2   5 1668.43   92.79
  -2   2  -5  209.88   15.00
  -2   2  -5  218.58   15.50
  -2   2  -5  223.28   16.60
   2  -2   5  200.78   15.50
   2  -2   5  247.78   16.50
   2  -2   5  220.88   15.50
  -3   2  -5  216.88   15.80
  -3   2  -5  203.18   15.80
  -3   2  -5  198.38   16.80
   3  -2   5  253.07   17.10
   3  -2   5  247.48   16.10
   3  -2   5  208.88   16.30
  -4   2  -5 1826.52  101.29
  -4   2  -5 1738.93  102.49
  -4   2  -5 1779.12  103.19
   4  -2   5 1736.93  101.19
   4  -2   5 1827.92  103.09
   4  -2   5 1693.03  102.79
  -5   2  -5  528.95   35.90
  -5   2  -5  510.45   35.10
  -5   2  -5  600.94   33.30
   5  -2   5  469.65   34.90
   5  -2   5  548.65   36.00
   5  -2   5  536.45   33.20
  -6   2  -5 1181.08   73.49
  -6   2  -5 1225.98   69.39
   6  -2   5 1161.88   73.39
   6  -2   5 1208.48   69.59
  -7   2  -5 2482.25  142.59
   7  -2   5 2368.16  142.59
   7  -2   5 2417.26  136.99
  -8   2  -5  615.04   43.20
   8  -2   5  608.74   44.00
   8  -2   5  596.64   35.80
  -9   2  -5   38.80   12.00
   9  -2   5   75.09   15.30
 -10   2  -5   93.59   16.30
  10  -2   5   75.99   17.10
  10   1  -5  231.38   24.40
  10   1  -5  357.56   46.10
   9   1  -5  398.56   33.80
   9   1  -5  474.75   32.20
   9   1  -5  437.36   27.10
   9   1  -5  416.66   26.70
   8   1  -5  913.91   56.49
   8   1  -5  881.71   53.59
   8   1  -5  868.41   58.69
  -8  -1   5  946.21   53.69
   7   1  -5  589.24   40.30
   7   1  -5  713.43   43.60
   7   1  -5  642.14   38.70
  -7  -1   5  663.03   38.90
  -7  -1   5  574.94   40.70
   6   1  -5   70.29    7.90
   6   1  -5   50.69    9.90
  -6  -1   5   70.09    7.80
  -6  -1   5   47.50    8.30
   5   1  -5    1.40    3.60
   5   1  -5    5.70    3.90
   5   1  -5   -1.30    3.80
   5   1  -5    1.60    4.10
  -5  -1   5    0.10    3.80
  -5  -1   5    7.20    3.90
   4   1  -5 3075.29  171.28
   4   1  -5 3124.49  171.98
   4   1  -5 2944.31  173.18
  -4  -1   5 3141.39  172.08
  -4  -1   5 2956.00  171.38
   3   1  -5   11.10    4.10
   3   1  -5   12.80    2.80
   3   1  -5    5.20    3.60
  -3  -1   5   10.80    2.90
  -3  -1   5   10.20    4.00
  -3  -1   5   10.80    4.20
   2   1  -5   10.80    2.20
   2   1  -5   11.60    3.60
   2   1  -5   11.20    4.30
  -2  -1   5   10.60    2.30
  -2  -1   5    8.50    3.60
  -2  -1   5   10.40    3.90
   1   1  -5   60.09    4.60
   1   1  -5   69.39    6.80
   1   1  -5   62.89    7.20
  -1  -1   5   55.49    7.20
  -1  -1   5   55.69    4.50
  -1  -1   5   49.10    6.70
   0   1  -5  122.49   10.40
   0   1  -5  132.39    8.90
   0   1  -5  119.69   10.80
   0  -1   5  130.99   10.90
   0  -1   5  136.89    9.00
   0  -1   5  158.18   11.30
  -1   1  -5 4514.55  239.98
  -1   1  -5 3734.43  239.68
   1  -1   5 4392.66  238.58
   1  -1   5 4441.56  239.18
   1  -1   5 4326.37  239.98
   1  -1   5 4232.78  239.98
  -2   1  -5  668.13   40.50
  -2   1  -5  680.43   41.10
   2  -1   5  669.73   40.70
   2  -1   5  666.13   39.80
   2  -1   5  703.63   40.90
   2  -1   5  641.34   40.60
  -3   1  -5 1076.29   65.19
  -3   1  -5 1092.79   66.49
   3  -1   5 1126.49   66.59
   3  -1   5 1188.78   66.39
   3  -1   5 1165.28   65.69
   3  -1   5 1090.69   65.69
  -4   1  -5 2621.34  161.18
  -4   1  -5 2862.11  163.38
   4  -1   5 2537.65  162.48
   4  -1   5 2974.60  162.08
   4  -1   5 3111.09  162.78
   4  -1   5 3065.09  163.88
  -5   1  -5 1427.86   72.59
  -5   1  -5 1252.27   74.99
   5  -1   5 1192.68   72.49
   5  -1   5 1215.38   73.79
   5  -1   5 1104.89   73.89
   5  -1   5 1264.67   75.19
  -6   1  -5   16.90    4.70
  -6   1  -5   16.50    7.50
   6  -1   5   20.40    8.40
   6  -1   5   16.90    5.40
  -7   1  -5   24.70    9.30
  -7   1  -5   12.90    4.80
   7  -1   5   15.60    9.50
   7  -1   5   16.30    5.10
  -8   1  -5   50.99   11.80
   8  -1   5   58.59   13.60
   8  -1   5   55.99    7.00
   8  -1   5   53.09    7.00
  -9   1  -5   28.10   11.20
   9  -1   5   30.90    9.80
   9  -1   5   24.10    4.30
 -10   1  -5  320.57   31.20
  10  -1   5  375.46   33.60
  10   0  -5  147.19   17.90
  10   0  -5   80.29   16.20
   9   0  -5   -5.20    8.60
   8   0  -5  126.49   15.40
   8   0  -5  152.58   17.30
   8   0  -5  120.89   11.90
  -8   0   5  126.09   10.00
   7   0  -5   21.90    7.70
   7   0  -5    7.70    7.80
   7   0  -5   36.10    5.30
  -7   0   5   13.80    7.10
  -7   0   5   20.70    4.40
   6   0  -5   -6.30    5.00
   6   0  -5   -4.10    2.80
   6   0  -5   -0.60    4.40
  -6   0   5   -5.00    4.10
  -6   0   5   -0.80    3.30
   5   0  -5  244.08   20.10
   5   0  -5  292.67   20.40
   5   0  -5  312.07   19.60
   5   0  -5  258.17   18.20
  -5   0   5  206.48   18.20
  -5   0   5  314.97   18.40
   4   0  -5  761.02   44.60
   4   0  -5  757.32   44.50
   4   0  -5  736.33   45.60
  -4   0   5  734.83   44.30
   3   0  -5   55.59    6.80
   3   0  -5   49.50    7.10
   3   0  -5   46.70    5.90
  -3   0   5   43.30    6.00
  -3   0   5   45.30    6.60
  -3   0   5   52.09    6.90
   2   0  -5  192.88   12.50
   2   0  -5  155.18   10.80
   2   0  -5  183.18   12.70
  -2   0   5  149.39   11.80
  -2   0   5  159.48   12.20
  -2   0   5  133.99   10.70
   1   0  -5   35.60    5.10
   1   0  -5   36.00    5.30
   1   0  -5   21.30    3.60
  -1   0   5   26.10    5.00
  -1   0   5   26.10    3.80
  -1   0   5   17.40    4.20
   0   0  -5 2907.01  157.38
   0   0  -5 2878.31  158.28
   0   0  -5 2736.83  158.28
   0   0   5 2678.03  158.08
   0   0   5 2787.42  157.28
   0   0   5 2836.12  158.58
  -1   0  -5  699.93   41.50
  -1   0  -5  753.22   42.30
  -1   0  -5  674.33   42.10
   1   0   5  717.23   42.10
   1   0   5  697.33   42.40
   1   0   5  679.33   41.50
  -2   0  -5  198.28   13.60
  -2   0  -5  139.99   12.30
   2   0   5  188.78   12.70
   2   0   5  157.08   13.30
   2   0   5  181.58   13.00
   2   0   5  154.78   12.90
  -3   0  -5  387.06   25.90
  -3   0  -5  393.86   25.00
   3   0   5  412.06   26.70
   3   0   5  370.96   25.00
   3   0   5  364.86   25.20
   3   0   5  410.16   25.60
  -4   0  -5   -1.60    4.30
  -4   0  -5    7.10    3.80
   4   0   5    8.10    4.30
   4   0   5   -4.60    5.10
   4   0   5    3.30    4.20
   4   0   5    2.00    3.80
  -5   0  -5    0.00    5.40
  -5   0  -5    2.40    3.80
   5   0   5    7.10    4.50
   5   0   5    1.20    6.40
   5   0   5    8.70    4.80
   5   0   5   11.60    4.90
  -6   0  -5  812.22   53.29
  -6   0  -5  788.92   49.99
   6   0   5  913.31   51.19
   6   0   5  844.02   54.49
  -7   0  -5  847.02   55.59
  -7   0  -5  960.90   51.89
   7   0   5  723.53   55.39
   7   0   5  874.11   52.19
  -8   0  -5 1037.70   63.89
   8   0   5  973.70   58.49
   8   0   5  932.91   58.09
   8   0   5 1000.30   65.09
  -9   0  -5  703.13   47.60
   9   0   5  639.14   40.20
   9   0   5  679.23   48.80
   9   0   5  654.63   39.90
 -10   0  -5  454.55   37.60
  10   0   5  484.05   39.70
  10  -1  -5    4.30   10.90
  10  -1  -5   -5.20    9.20
   9  -1  -5   57.99   13.20
   9  -1  -5   57.39   12.60
   8  -1  -5  220.28   20.70
   8  -1  -5  197.18   19.50
   7  -1  -5   41.50    5.20
   7  -1  -5   50.39    9.20
   7  -1  -5   24.30    8.80
  -7   1   5   47.80    5.40
   6  -1  -5   26.70    7.10
   6  -1  -5   21.90    6.40
  -6   1   5   13.70    4.00
  -6   1   5   24.30    6.50
   5  -1  -5   11.80    5.80
   5  -1  -5    5.10    3.30
   5  -1  -5    3.50    4.90
  -5   1   5    6.60    3.50
  -5   1   5    6.00    4.40
   4  -1  -5  707.83   44.20
   4  -1  -5  758.72   43.90
   4  -1  -5  764.22   44.40
   4  -1  -5  736.33   43.30
  -4   1   5  721.43   43.90
  -4   1   5  676.43   42.90
   3  -1  -5 4254.47  227.68
   3  -1  -5 4071.79  227.18
   3  -1  -5 3937.11  227.08
   3  -1  -5 4108.39  227.58
  -3   1   5 4153.48  227.38
  -3   1   5 3896.31  227.48
  -3   1   5 3938.61  227.18
   2  -1  -5    6.90    3.30
   2  -1  -5    6.10    3.50
   2  -1  -5   11.00    3.50
  -2   1   5   10.30    4.10
  -2   1   5   15.00    3.80
  -2   1   5   11.90    3.60
   1  -1  -5  807.92   44.70
   1  -1  -5  773.32   43.80
   1  -1  -5  698.73   43.70
  -1   1   5  715.73   43.80
  -1   1   5  804.92   44.10
  -1   1   5  668.03   44.20
   0  -1  -5   27.80    4.70
   0  -1  -5   32.50    4.90
   0  -1  -5   43.40    6.00
   0   1   5   35.50    5.30
   0   1   5   31.90    5.40
  -1  -1  -5   53.29    6.90
  -1  -1  -5   55.39    6.40
  -1  -1  -5   58.09    6.80
   1   1   5   61.19    7.40
   1   1   5   66.99    6.60
   1   1   5   53.09    6.90
  -2  -1  -5   43.40    6.50
  -2  -1  -5   20.70    4.80
  -2  -1  -5   21.40    4.60
   2   1   5   22.70    5.30
   2   1   5   28.90    4.90
   2   1   5   27.70    5.40
  -3  -1  -5 1999.50  126.19
  -3  -1  -5 2247.88  127.19
   3   1   5 2201.28  127.29
   3   1   5 2259.77  126.79
   3   1   5 2428.06  127.19
  -4  -1  -5 3774.12  210.88
  -4  -1  -5 3656.53  211.88
   4   1   5 3878.51  211.78
   4   1   5 3705.43  213.48
   4   1   5 3604.74  211.98
   4   1   5 3842.92  211.18
  -5  -1  -5  798.32   54.99
  -5  -1  -5  908.71   56.99
   5   1   5 1026.90   56.09
   5   1   5 1007.60   59.59
   5   1   5  931.91   56.69
  -6  -1  -5  944.51   57.79
   6   1   5  951.80   55.79
   6   1   5  849.72   58.89
  -7  -1  -5 1640.14   96.19
   7   1   5 1533.05   92.79
   7   1   5 1615.34   93.19
  -8  -1  -5 1017.00   63.99
   8   1   5  983.70   59.49
   8   1   5  970.00   59.69
   8   1   5  980.80   65.09
  -9  -1  -5   39.60   12.10
   9   1   5   27.10    7.10
   9   1   5   29.00    6.70
   9   1   5   10.10   10.20
 -10  -1  -5   13.60   11.90
  10   1   5  -18.70   10.80
  10  -2  -5  117.39   18.10
  10  -2  -5   72.19   14.80
   9  -2  -5   -3.20    8.00
   9  -2  -5   -1.80    8.40
   8  -2  -5  335.37   27.70
   8  -2  -5  337.17   30.00
   7  -2  -5   94.29    7.60
   7  -2  -5  111.89   14.10
   7  -2  -5  128.79   14.20
  -7   2   5   99.99    7.60
   6  -2  -5   74.19   10.90
   6  -2  -5   90.39   10.50
   6  -2  -5   85.89   11.40
  -6   2   5  117.89   11.60
  -6   2   5   85.29    7.80
   5  -2  -5   76.69    9.10
   5  -2  -5   86.49   10.00
   5  -2  -5   74.89    7.40
   5  -2  -5   82.69   10.10
  -5   2   5   81.49    7.80
  -5   2   5   81.39    9.40
   4  -2  -5  581.64   35.90
   4  -2  -5  564.74   34.90
   4  -2  -5  549.35   35.80
   4  -2  -5  599.94   36.80
  -4   2   5  534.75   35.00
  -4   2   5  663.03   36.90
   3  -2  -5  423.66   27.70
   3  -2  -5  428.16   27.70
   3  -2  -5  444.76   27.90
   3  -2  -5  411.56   28.20
  -3   2   5  453.35   28.70
  -3   2   5  521.85   28.60
   2  -2  -5    4.50    3.30
   2  -2  -5    9.20    3.40
   2  -2  -5    5.80    3.60
  -2   2   5    1.80    3.20
  -2   2   5    1.50    3.20
  -2   2   5    0.40    2.20
   1  -2  -5  592.14   39.60
   1  -2  -5  672.23   39.90
   1  -2  -5  744.43   39.20
  -1   2   5  706.13   40.00
  -1   2   5  671.83   40.10
  -1   2   5  586.54   38.50
   0  -2  -5 3895.11  217.08
   0  -2  -5 3943.21  216.98
   0  -2  -5 3910.31  215.88
   0   2   5 3768.42  217.08
   0   2   5 4047.59  216.98
   0   2   5 3593.44  215.68
  -1  -2  -5 4922.61  281.17
  -1  -2  -5 5278.47  282.37
  -1  -2  -5 4838.82  282.47
   1   2   5 4890.91  282.57
   1   2   5 5437.56  282.37
   1   2   5 4849.92  282.17
  -2  -2  -5 4727.63  261.97
  -2  -2  -5 4488.25  263.07
   2   2   5 4635.04  262.57
   2   2   5 4881.91  261.87
   2   2   5 4658.73  263.37
  -3  -2  -5 1663.93   91.59
  -3  -2  -5 1533.15   92.59
   3   2   5 1591.34   92.69
   3   2   5 1550.44   91.19
  -4  -2  -5 4369.26  251.97
  -4  -2  -5 4398.96  250.67
  -4  -2  -5 4463.75  250.87
   4   2   5 4885.61  251.07
   4   2   5 4225.28  252.97
   4   2   5 4438.86  250.47
   4   2   5 4368.16  251.77
  -5  -2  -5 2757.12  153.48
  -5  -2  -5 2506.85  153.78
   5   2   5 2798.72  154.08
   5   2   5 2651.83  153.18
   5   2   5 2721.63  156.58
  -6  -2  -5  402.16   25.10
  -6  -2  -5  344.87   26.00
   6   2   5  349.67   29.10
   6   2   5  307.97   24.20
  -7  -2  -5    4.90    7.40
   7   2   5    0.90    9.60
   7   2   5    0.30    5.50
   7   2   5    8.90    5.50
  -8  -2  -5   -1.00    7.80
   8   2   5   -6.30    5.00
   8   2   5    4.50   10.60
   8   2   5   -6.10    4.90
  -9  -2  -5   27.80   10.80
   9   2   5   54.69   13.90
   9   2   5   38.20    8.70
  10  -3  -5   22.80   11.40
  10  -3  -5   16.70   10.50
   9  -3  -5    0.70    8.70
   9  -3  -5  -10.60    8.70
   8  -3  -5   46.60   11.60
   7  -3  -5   -1.40    7.00
   7  -3  -5    7.10    6.50
  -7   3   5    4.00    2.50
  -7   3   5    4.90    2.60
   6  -3  -5   67.09   10.20
   6  -3  -5   71.69    7.10
   6  -3  -5   71.19   10.50
   6  -3  -5   78.49   11.60
  -6   3   5   79.29    7.70
   5  -3  -5    0.10    4.10
   5  -3  -5   11.30    4.60
   5  -3  -5   12.00    6.10
   5  -3  -5    9.00    3.80
  -5   3   5    6.40    3.80
  -5   3   5    5.80    5.50
   4  -3  -5 1364.96   79.59
   4  -3  -5 1293.87   78.09
   4  -3  -5 1284.27   77.59
   4  -3  -5 1340.57   78.19
  -4   3   5 1514.05   82.39
  -4   3   5 1329.37   77.99
   3  -3  -5  952.60   58.99
   3  -3  -5  959.10   57.39
   3  -3  -5  997.40   57.49
   3  -3  -5 1012.80   57.99
  -3   3   5  961.30   59.19
  -3   3   5 1029.30   58.09
   2  -3  -5 4063.59  240.28
   2  -3  -5 4261.57  239.78
   2  -3  -5 4287.87  238.48
   2  -3  -5 4193.68  238.58
  -2   3   5 4500.65  239.88
  -2   3   5 4319.27  240.68
   1  -3  -5  957.10   56.59
   1  -3  -5  933.41   54.49
  -1   3   5  912.21   56.69
  -1   3   5  997.20   56.29
  -1   3   5  945.41   54.19
   0  -3  -5 1686.63   98.99
   0  -3  -5 1586.74   98.39
   0  -3  -5 1821.12   96.69
   0   3   5 1787.02   96.79
   0   3   5 1770.42   98.69
   0   3   5 1608.54   98.99
  -1  -3  -5 3847.11  223.58
   1   3   5 4135.59  223.68
   1   3   5 4028.90  226.28
  -2  -3  -5 1053.19   64.79
  -2  -3  -5 1028.20   62.39
  -2  -3  -5 1075.29   64.19
   2   3   5 1071.89   62.39
   2   3   5 1045.30   64.79
   2   3   5 1220.38   64.79
  -3  -3  -5    7.00    4.00
  -3  -3  -5   -2.20    3.80
  -3  -3  -5    1.50    5.00
   3   3   5    8.40    3.60
   3   3   5    4.80    4.30
   3   3   5    2.00    4.40
  -4  -3  -5   98.99   11.40
  -4  -3  -5  108.59   10.80
  -4  -3  -5   83.19    9.80
   4   3   5  125.99   11.40
   4   3   5   95.19    9.40
  -5  -3  -5  833.02   47.60
  -5  -3  -5  751.62   46.80
   5   3   5  713.03   49.70
   5   3   5  726.23   46.30
   5   3   5  715.73   46.60
  -6  -3  -5   15.50    6.90
   6   3   5   23.50    7.60
   6   3   5   24.10   10.00
  -7  -3  -5  507.55   37.00
   7   3   5  575.94   41.60
  -8  -3  -5  150.38   18.90
   8   3   5  172.88   16.60
   8   3   5  152.58   21.70
  -9  -3  -5   -6.50    9.30
   9   3   5   -7.20    6.90
   9   3   5  -14.00   10.40
  10  -4  -5   -6.80   10.90
  10  -4  -5    8.00    9.30
   9  -4  -5   51.89   13.00
   9  -4  -5   53.99   12.70
   8  -4  -5   45.30   11.80
   8  -4  -5   62.99   11.70
   7  -4  -5  300.17   24.10
   7  -4  -5  253.17   22.10
  -7   4   5  272.27   17.60
  -7   4   5  280.17   17.60
   6  -4  -5  594.34   40.50
   6  -4  -5  623.24   38.60
   6  -4  -5  564.74   38.50
  -6   4   5  610.24   36.50
  -6   4   5  604.54   36.50
   5  -4  -5  755.02   45.70
   5  -4  -5  761.42   44.90
   5  -4  -5  758.62   45.70
   5  -4  -5  726.83   47.50
  -5   4   5  721.03   44.90
   4  -4  -5 1340.07   75.89
   4  -4  -5 1279.77   76.39
   4  -4  -5 1309.47   78.39
   4  -4  -5 1339.87   76.09
  -4   4   5 1340.57   76.29
  -4   4   5 1251.17   78.29
   3  -4  -5 1060.29   64.09
   3  -4  -5 1050.79   61.29
   3  -4  -5  976.40   62.59
   3  -4  -5 1132.89   61.49
  -3   4   5 1247.18   65.19
  -3   4   5  934.21   62.19
   2  -4  -5 2556.24  147.99
   2  -4  -5 2465.85  145.49
   2  -4  -5 2578.44  148.79
   2  -4  -5 2704.53  145.79
  -2   4   5 2709.63  151.58
   1  -4  -5  756.12   42.30
   1  -4  -5  740.33   42.20
   1  -4  -5  728.03   45.80
   1  -4  -5  781.92   45.70
  -1   4   5  724.53   46.00
  -1   4   5  713.93   45.20
   0  -4  -5  177.28   11.20
   0  -4  -5  214.48   16.10
   0  -4  -5  177.08   14.60
   0   4   5  206.08   15.20
   0   4   5  173.38   15.20
   0   4   5  171.78   11.20
  -1  -4  -5  124.39   11.60
  -1  -4  -5  112.19   12.30
  -1  -4  -5  109.69    8.30
   1   4   5  122.09    8.70
   1   4   5  121.69   12.20
   1   4   5  127.99   11.80
  -2  -4  -5   25.60    4.30
  -2  -4  -5   28.00    7.50
  -2  -4  -5   25.00    6.00
   2   4   5   25.10    6.40
   2   4   5   23.40    6.70
   2   4   5   32.90    4.90
  -3  -4  -5  836.72   52.09
  -3  -4  -5  807.52   48.90
  -3  -4  -5  872.21   51.49
   3   4   5  820.02   49.00
   3   4   5  800.32   50.99
  -4  -4  -5 1067.29   71.39
   4   4   5 1276.77   71.09
   4   4   5 1162.98   68.79
  -5  -4  -5  273.17   20.80
  -5  -4  -5  255.97   23.00
   5   4   5  273.07   20.30
   5   4   5  323.77   22.40
   5   4   5  223.98   23.50
  -6  -4  -5  112.09   13.50
   6   4   5  160.88   19.60
   6   4   5  124.19   15.00
  -7  -4  -5   56.89   11.40
   7   4   5   86.09   16.70
  -8  -4  -5   38.90   11.70
   8   4   5   17.10    9.30
   8   4   5   25.60   11.90
   9  -5  -5   61.69   12.60
   9  -5  -5   64.89   15.20
   8  -5  -5  364.86   26.90
   8  -5  -5  322.27   29.20
   7  -5  -5    8.50    9.10
   7  -5  -5   14.30    7.20
  -7   5   5    0.80    3.90
  -7   5   5    9.90    4.10
   6  -5  -5  724.13   48.90
   6  -5  -5  736.03   46.10
   6  -5  -5  762.72   46.70
  -6   5   5  776.12   45.40
  -6   5   5  714.83   44.80
   5  -5  -5  705.63   44.40
   5  -5  -5  689.13   47.20
   5  -5  -5  816.52   46.30
  -5   5   5  716.63   44.40
  -5   5   5  708.13   44.40
   4  -5  -5   24.10    5.10
   4  -5  -5   28.30    5.00
   4  -5  -5   19.40    7.80
  -4   5   5   32.00    6.00
  -4   5   5   21.40    6.00
   3  -5  -5    0.50    2.90
   3  -5  -5    6.10    6.30
   3  -5  -5    1.50    2.80
   3  -5  -5    2.60    4.30
  -3   5   5    7.10    5.00
   2  -5  -5   92.29   10.70
   2  -5  -5  122.29   11.80
   2  -5  -5  103.69    7.00
   2  -5  -5  103.59    7.20
  -2   5   5  109.19   11.20
  -2   5   5  106.69   12.10
   1  -5  -5   44.30    7.80
   1  -5  -5   43.20    8.80
  -1   5   5   48.00    8.60
  -1   5   5   46.50    8.10
   0  -5  -5  908.61   55.09
   0  -5  -5  888.51   55.59
   0   5   5  886.51   55.69
  -1  -5  -5 2363.66  147.99
  -1  -5  -5 2787.62  149.39
   1   5   5 2234.18  147.19
   1   5   5 2611.84  149.19
   1   5   5 2848.22  143.49
  -2  -5  -5  875.91   48.20
  -2  -5  -5  782.42   52.59
   2   5   5  822.02   48.10
  -3  -5  -5  232.18   16.00
  -3  -5  -5  209.18   19.80
   3   5   5  235.08   15.90
  -4  -5  -5  244.48   18.00
  -4  -5  -5  228.88   21.40
   4   5   5  238.38   17.50
   4   5   5  258.47   21.60
  -5  -5  -5  341.27   24.80
  -5  -5  -5  338.97   31.10
   5   5   5  382.06   28.10
   5   5   5  354.76   24.80
  -6  -5  -5   -0.60    6.70
   6   5   5    3.80   12.20
   6   5   5   10.60   10.00
  -7  -5  -5   87.19   13.10
   7   5   5   97.49   17.80
   7   5   5  123.99   16.10
  -8  -5  -5   -6.00    9.60
   8   5   5  -14.40   10.30
   8   5   5    4.70    8.40
   9  -6  -5  387.76   32.30
   9  -6  -5  331.77   28.90
   8  -6  -5   40.00   10.50
   8  -6  -5   62.49   13.80
  -8   6   5   38.70    5.00
  -8   6   5   31.40    4.70
   7  -6  -5   81.49   14.40
   7  -6  -5   72.09   10.60
  -7   6   5   60.89    8.50
  -7   6   5   59.79    8.30
   6  -6  -5   69.19    9.60
   6  -6  -5   85.69   14.50
   6  -6  -5   95.29   10.10
  -6   6   5   69.89    9.50
  -6   6   5   65.59    9.20
   5  -6  -5  151.68   12.50
   5  -6  -5  156.98   12.70
  -5   6   5  130.49   14.50
  -5   6   5  150.88   14.10
   4  -6  -5   10.20    3.70
   4  -6  -5    4.60    7.10
   4  -6  -5   11.50    3.70
  -4   6   5   17.30    6.80
  -4   6   5    3.50    5.70
   3  -6  -5 1021.10   56.29
   3  -6  -5 1041.30   62.19
   3  -6  -5  979.80   56.19
  -3   6   5  935.41   60.29
  -3   6   5  982.90   60.29
   2  -6  -5 2907.71  159.28
  -2   6   5 2580.24  157.08
  -2   6   5 2762.32  160.38
   1  -6  -5 1466.15   79.29
  -1   6   5 1145.39   76.79
   0  -6  -5  906.51   55.89
   0   6   5  846.22   54.29
  -1  -6  -5  330.57   25.60
   1   6   5  314.87   24.20
  -2  -6  -5  636.44   42.70
   2   6   5  679.73   36.20
   2   6   5  522.95   40.50
   2   6   5  635.14   36.10
  -3  -6  -5   46.90   10.80
   3   6   5   27.10    8.70
   3   6   5   28.60    4.70
   3   6   5   32.50    5.30
  -4  -6  -5   19.60    9.50
   4   6   5   31.50    6.10
   4   6   5    8.60    4.50
  -5  -6  -5    4.70    5.50
  -5  -6  -5    4.80    8.80
   5   6   5    4.40    6.10
   5   6   5    6.80    5.20
   5   6   5   -0.30    7.70
  -6  -6  -5    3.80    6.20
   6   6   5    0.80    7.00
   6   6   5    6.30    8.30
   6   6   5    6.30   10.80
   7   6   5   -6.70    9.30
   7   6   5    1.50    9.30
   8  -7  -5  132.59   15.00
  -8   7   5  100.39   11.90
   7  -7  -5  116.39   13.30
   7  -7  -5   76.29   15.50
  -7   7   5  108.49   12.40
  -7   7   5  121.29   13.60
   6  -7  -5  674.43   43.50
   6  -7  -5  747.63   49.80
   6  -7  -5  738.23   44.40
  -6   7   5  675.13   44.80
  -6   7   5  745.83   45.00
   5  -7  -5  874.91   56.79
   5  -7  -5  829.62   50.79
   5  -7  -5  831.72   50.39
  -5   7   5  908.91   53.39
   4  -7  -5 1099.89   60.99
   4  -7  -5 1079.19   67.89
   4  -7  -5 1057.69   60.99
  -4   7   5 1035.20   65.09
  -3   7   5  274.07   21.70
   2  -7  -5  871.31   55.59
  -2   7   5  844.82   53.69
   1  -7  -5  118.39   15.50
  -1   7   5   96.39   13.20
   0  -7  -5  149.49   17.80
   0   7   5  182.38   17.00
  -1  -7  -5  116.99   15.50
   1   7   5   83.39   12.80
   2   7   5   61.69   11.40
  -3  -7  -5   -4.20    7.70
   3   7   5   10.40    3.60
   3   7   5   12.20    3.00
   3   7   5    7.60    7.60
  -4  -7  -5   43.00   12.10
   4   7   5   41.50    7.10
   4   7   5   51.29    6.80
   4   7   5   37.00   10.90
  -5  -7  -5   19.80   10.20
   5   7   5    2.40    9.00
   5   7   5    4.10    5.90
  -6  -7  -5  142.39   19.30
   6   7   5  152.38   21.20
   6   7   5  117.79   16.80
   7  -8  -5  254.27   28.50
   7  -8  -5  229.18   18.20
  -7   8   5  221.78   19.20
   6  -8  -5  138.19   13.00
   6  -8  -5  152.98   19.90
  -6   8   5  143.49   16.00
   5  -8  -5  711.63   48.60
   5  -8  -5  658.43   40.20
  -5   8   5  719.83   45.10
   4  -8  -5  105.59   16.50
  -4   8   5  108.69   14.70
   3  -8  -5   31.10   10.50
  -3   8   5   16.00    8.10
   2  -8  -5    8.30    9.50
   1  -8  -5   -2.30    7.70
  -1   8   5   10.30    7.50
   0  -8  -5   -5.10    8.20
   0   8   5    5.80    7.50
  -1  -8  -5  192.08   20.70
   1   8   5  175.78   18.80
  -2  -8  -5   30.10   11.30
   2   8   5   34.40   10.30
  -3  -8  -5  137.39   18.70
   3   8   5  137.89   17.70
  -4  -8  -5  268.97   25.60
   4   8   5  253.47   17.50
   4   8   5  293.17   26.20
  -5  -8  -5   -2.90    9.70
   5   8   5   13.40   10.30
   6  -9  -5    6.80    8.30
  -6   9   5    5.90   10.40
   5  -9  -5  126.29   18.90
  -5   9   5  117.89   15.30
   4  -9  -5   19.40   10.60
  -4   9   5   25.30    9.60
   3  -9  -5   21.70   10.50
  -3   9   5    5.10    8.70
   2  -9  -5  203.38   21.90
  -2   9   5  182.38   19.20
   1  -9  -5   -0.90    8.30
  -1   9   5    2.50    8.90
   0  -9  -5   62.09   14.10
   0   9   5   57.29   12.40
  -1  -9  -5    3.30    9.10
   1   9   5   -8.30    6.80
  -2  -9  -5   10.50    9.70
   2   9   5   -5.30    9.30
  -3  -9  -5   32.00   11.50
   3   9   5   44.50   12.00
   4   9   5   19.20   10.10
   4 -10  -5   19.60   11.20
  -4  10   5   10.40   10.20
   3 -10  -5   14.50   12.70
  -3  10   5    2.40    9.20
   2 -10  -5   22.80   12.30
  -2  10   5   -4.70    9.10
   1 -10  -5    7.60   10.20
  -1  10   5    0.90    8.70
   0 -10  -5   25.90   10.90
   0  10   5   15.90   10.30
   2  10  -6  168.08   19.30
  -2 -10   6  172.38   23.10
   1  10  -6    3.00    8.70
  -1 -10   6   -1.40    5.60
   0  10  -6   16.90    9.60
   0 -10   6    4.30    9.90
   0 -10   6    7.80    6.80
  -1  10  -6    3.80    8.40
   1 -10   6   13.10   11.60
   1 -10   6   -7.50    6.10
  -2  10  -6   88.19   13.50
   2 -10   6   95.19   13.90
   2 -10   6   94.79   17.80
  -3  10  -6  213.88   20.10
   3 -10   6  175.48   22.50
   3 -10   6  166.18   23.00
   4   9  -6   -0.80    4.30
   4   9  -6    0.90    8.90
  -4  -9   6   -8.30    9.20
   3   9  -6    5.30    4.30
   3   9  -6   39.10   11.60
  -3  -9   6    0.30    8.90
   2   9  -6   77.59    9.50
   2   9  -6  106.79   15.50
  -2  -9   6  135.59   18.80
  -2  -9   6  108.89    9.60
   1   9  -6  240.58   17.60
   1   9  -6  217.28   22.10
  -1  -9   6  243.88   24.50
  -1  -9   6  243.58   17.70
   0   9  -6 1109.49   66.89
   0   9  -6 1148.79   70.49
   0  -9   6 1118.79   72.69
   0  -9   6 1142.49   67.39
  -1   9  -6  159.38   15.20
  -1   9  -6  174.18   18.50
   1  -9   6  164.28   15.60
   1  -9   6  209.68   22.40
  -2   9  -6  169.08   17.80
   2  -9   6  151.18   15.70
   2  -9   6  169.38   20.90
  -3   9  -6  446.86   31.80
   3  -9   6  393.16   32.30
   3  -9   6  408.86   30.60
  -4   9  -6   81.89   13.50
   4  -9   6  104.69   15.80
  -5   9  -6    6.90    9.60
   5  -9   6   17.90    9.10
   5  -9   6   14.60   10.30
   6   8  -6   35.90   12.00
  -6  -8   6   59.79   14.80
   5   8  -6   -2.70    3.70
   5   8  -6    5.50    9.00
  -5  -8   6   13.90   10.00
   4   8  -6  639.84   43.50
   4   8  -6  536.85   35.80
   4   8  -6  631.54   36.10
  -4  -8   6  666.73   44.90
   3   8  -6  523.65   28.50
   3   8  -6  451.35   34.80
   3   8  -6  426.06   28.00
  -3  -8   6  431.26   35.70
   2   8  -6  314.37   20.70
   2   8  -6  325.37   26.40
  -2  -8   6  327.47   20.60
  -2  -8   6  339.87   28.30
   1   8  -6  454.85   33.30
   1   8  -6  453.05   28.10
  -1  -8   6  461.05   28.30
  -1  -8   6  419.26   34.10
   0   8  -6  267.47   19.00
   0   8  -6  274.07   22.90
   0  -8   6  280.77   24.60
   0  -8   6  272.17   19.50
  -1   8  -6  494.15   34.50
   1  -8   6  464.65   35.00
   1  -8   6  475.55   31.50
  -2   8  -6    6.00    7.30
  -2   8  -6   -6.70    4.40
   2  -8   6    2.20    7.30
   2  -8   6    3.60    5.20
  -3   8  -6   11.40    7.40
   3  -8   6   15.80    7.40
  -4   8  -6  133.79   16.80
   4  -8   6  140.79   17.10
   4  -8   6  136.49   17.00
  -5   8  -6   41.20   10.70
   5  -8   6   51.39   11.00
   5  -8   6   55.59   11.50
  -6   8  -6    8.70   10.20
   6  -8   6    3.20    9.50
   6  -8   6    9.00    8.10
  -7   8  -6   64.59   14.20
   7  -8   6   61.79   15.70
   7  -8   6   59.49   10.80
   7   7  -6  383.26   32.80
  -7  -7   6  334.47   30.80
   6   7  -6  721.53   46.60
   6   7  -6  604.84   39.20
  -6  -7   6  664.23   46.40
   5   7  -6  313.47   19.80
   5   7  -6  370.06   27.20
   5   7  -6  268.87   19.70
  -5  -7   6  347.67   28.00
   4   7  -6  358.66   29.20
   4   7  -6  379.86   22.40
  -4  -7   6  345.07   29.30
   3   7  -6 1180.28   65.09
   3   7  -6 1189.28   71.29
   3   7  -6 1020.80   64.99
  -3  -7   6 1240.68   72.69
   2   7  -6  116.39    9.20
   2   7  -6  143.89   15.80
  -2  -7   6  133.39    9.30
   1   7  -6   34.80    8.50
  -1  -7   6   41.30   10.00
  -1  -7   6   28.20    4.80
   0   7  -6    5.70    3.70
   0   7  -6   27.50    7.90
   0  -7   6    6.20    7.20
   0  -7   6   17.10    4.80
  -1   7  -6   64.49   11.00
  -1   7  -6   57.09    7.40
   1  -7   6   58.79    8.20
   1  -7   6   62.19   11.40
  -2   7  -6    2.50    7.00
  -2   7  -6   11.00    4.90
   2  -7   6   29.00    9.00
   2  -7   6   14.10    6.40
  -3   7  -6   70.79   10.20
  -3   7  -6  115.19   14.80
   3  -7   6   95.59   13.10
   3  -7   6  100.59   12.30
  -4   7  -6   53.49   10.90
   4  -7   6   47.50   10.20
   4  -7   6   47.50   10.00
   5  -7   6  422.56   30.50
   5  -7   6  431.36   32.00
  -6   7  -6  302.27   24.70
   6  -7   6  253.07   24.30
   6  -7   6  242.18   20.90
  -7   7  -6   78.89   14.10
   7  -7   6   83.49   16.50
   7  -7   6   63.69   10.20
  -8   7  -6  266.57   26.70
   8  -7   6  286.67   28.50
   8  -7   6  263.37   19.90
   8   6  -6   57.99   10.10
   8   6  -6   74.09   16.10
  -8  -6   6  103.49   16.70
   7   6  -6  390.46   32.70
  -7  -6   6  421.46   32.10
   6   6  -6  330.37   22.40
   6   6  -6  337.87   22.10
   6   6  -6  360.86   30.00
  -6  -6   6  338.07   27.90
   5   6  -6   81.39   13.50
   5   6  -6   61.39    7.10
   4   6  -6   47.70   10.00
   4   6  -6   28.10    3.90
   4   6  -6   35.70    4.20
  -4  -6   6   39.70   10.80
   3   6  -6   86.59   13.30
   3   6  -6   69.59    5.30
  -3  -6   6   56.89   11.10
   2   6  -6    2.40    6.00
   2   6  -6    1.90    1.80
  -2  -6   6    9.30    7.20
   1   6  -6  115.89    8.10
   1   6  -6  112.29   13.30
  -1  -6   6  113.49   11.80
  -1  -6   6  113.99    8.40
  -1  -6   6  100.99   13.70
   0   6  -6   98.99   13.60
   0  -6   6   97.29    8.50
   0  -6   6   83.59   11.00
   0  -6   6   83.79   12.20
  -1   6  -6   60.99   10.10
  -1   6  -6   54.49    6.90
   1  -6   6   56.19    7.60
   1  -6   6   51.39   10.00
   1  -6   6   79.09   10.30
  -2   6  -6  342.87   24.10
  -2   6  -6  275.57   20.30
   2  -6   6  320.27   23.30
   2  -6   6  298.77   21.30
   2  -6   6  281.47   23.20
  -3   6  -6   23.00    7.80
   3  -6   6   10.00    5.80
   3  -6   6   12.60    6.70
  -4   6  -6   12.20    5.70
  -4   6  -6    1.90    6.10
  -4   6  -6   20.50    8.40
   4  -6   6   18.90    7.40
   4  -6   6    3.30    5.60
  -5   6  -6  144.49   13.30
  -5   6  -6  152.38   16.40
   5  -6   6  101.79   13.40
   5  -6   6  132.99   16.90
  -6   6  -6  330.47   25.80
  -6   6  -6  270.27   21.50
   6  -6   6  283.87   21.90
  -7   6  -6   13.90    8.80
  -7   6  -6   15.60    9.70
   7  -6   6   13.70    9.10
   7  -6   6   14.60    6.20
  -8   6  -6  126.89   18.00
   8  -6   6   97.89   17.50
   8   5  -6   -4.20    9.60
   8   5  -6   -2.80    6.00
  -8  -5   6    5.10    8.30
   7   5  -6    8.70    5.20
   7   5  -6    8.80    9.10
  -7  -5   6   10.80    7.70
   6   5  -6    4.10    8.80
   6   5  -6   11.40    4.60
   6   5  -6    2.80    4.00
  -6  -5   6    8.80    7.50
   5   5  -6  236.28   15.80
   5   5  -6  264.77   22.30
  -5  -5   6  225.18   20.50
   4   5  -6  203.48   18.20
   4   5  -6  182.38   11.40
   4   5  -6  169.98   11.30
  -4  -5   6  177.68   17.40
   3   5  -6  677.83   43.40
  -3  -5   6  654.33   43.40
   2   5  -6   32.80    8.30
  -2  -5   6   52.49    8.50
  -2  -5   6   20.20    7.20
   1   5  -6   81.79   10.60
   1   5  -6   77.39    5.30
   1   5  -6   82.99   11.40
  -1  -5   6   80.19   11.20
  -1  -5   6   71.79   10.10
   0   5  -6   66.29    9.40
   0   5  -6   76.49    6.30
   0   5  -6   71.09   10.40
   0  -5   6   76.89    6.50
   0  -5   6   83.59   10.80
   0  -5   6   52.99    9.40
  -1   5  -6   -1.40    2.70
  -1   5  -6    1.70    4.20
  -1   5  -6    5.20    5.70
   1  -5   6   -0.70    5.00
   1  -5   6   -2.00    4.00
   1  -5   6    4.60    3.20
  -2   5  -6  914.61   56.09
  -2   5  -6 1003.40   59.19
  -2   5  -6  929.11   57.49
   2  -5   6  999.90   56.69
   2  -5   6  945.81   58.29
   2  -5   6  921.51   58.59
  -3   5  -6  282.47   20.10
  -3   5  -6  304.87   22.40
  -3   5  -6  295.67   20.60
   3  -5   6  252.37   20.30
   3  -5   6  255.97   21.20
   3  -5   6  276.17   21.30
  -4   5  -6   69.59    9.90
  -4   5  -6   58.19    8.50
  -4   5  -6   66.29   11.10
   4  -5   6   61.79    9.80
   4  -5   6   67.39   10.00
  -5   5  -6  227.28   20.20
   5  -5   6  203.58   19.20
   5  -5   6  212.28   17.40
  -6   5  -6  171.18   22.20
  -6   5  -6  175.58   15.10
   6  -5   6  165.28   18.50
   6  -5   6  184.98   15.40
  -7   5  -6  359.96   28.60
  -7   5  -6  291.47   22.60
   7  -5   6  336.37   29.20
   7  -5   6  346.57   24.00
  -8   5  -6  621.14   44.80
  -8   5  -6  597.94   37.60
   8  -5   6  628.54   45.40
   8  -5   6  613.34   37.40
  -9   5  -6  832.32   61.79
   9   4  -6   93.69   13.50
  -9  -4   6  134.19   15.60
   8   4  -6   18.70   10.30
   8   4  -6    1.80    6.50
   8   4  -6    8.60    6.60
  -8  -4   6   14.70    8.20
   7   4  -6  612.14   39.80
   7   4  -6  622.74   39.60
   7   4  -6  691.83   45.20
  -7  -4   6  633.14   42.50
   6   4  -6  370.16   23.90
   6   4  -6  341.27   23.40
   6   4  -6  367.06   28.30
  -6  -4   6  369.66   27.30
   5   4  -6  127.99   15.90
   5   4  -6  117.89    9.80
  -5  -4   6  139.99   14.50
   4   4  -6   25.40    8.20
   4   4  -6   12.10    5.20
   4   4  -6   16.30    2.70
   4   4  -6   15.20    2.80
  -4  -4   6   32.80    7.40
   3   4  -6  275.67   21.20
   3   4  -6  284.97   20.40
  -3  -4   6  253.07   20.30
  -3  -4   6  273.77   20.90
   2   4  -6  315.47   23.70
   2   4  -6  319.47   22.90
  -2  -4   6  370.76   24.30
  -2  -4   6  307.37   22.70
   1   4  -6   98.99   11.60
   1   4  -6   81.69    9.30
  -1  -4   6   87.09   10.70
  -1  -4   6   74.59   10.00
   0   4  -6  240.68   15.50
   0   4  -6  293.37   20.40
   0  -4   6  281.67   19.60
   0  -4   6  250.27   19.30
   0  -4   6  245.38   15.60
  -1   4  -6  626.94   39.60
  -1   4  -6  591.04   38.20
  -1   4  -6  560.24   36.90
   1  -4   6  664.43   36.60
   1  -4   6  626.34   38.90
   1  -4   6  602.64   39.20
  -2   4  -6  395.66   26.70
  -2   4  -6  390.96   25.80
  -2   4  -6  474.25   29.00
   2  -4   6  398.36   27.30
   2  -4   6  380.46   29.30
   2  -4   6  396.46   25.80
  -3   4  -6 1596.94   94.79
  -3   4  -6 1615.94   94.79
  -3   4  -6 1629.94   96.49
   3  -4   6 1650.63   94.99
   3  -4   6 1729.33   96.59
   3  -4   6 1594.04   95.19
  -4   4  -6 1126.99   66.09
  -4   4  -6 1002.30   63.39
  -4   4  -6 1084.79   64.59
   4  -4   6 1067.59   63.89
   4  -4   6 1076.09   64.79
  -5   4  -6 1557.34   91.99
  -5   4  -6 1576.04   94.79
   5  -4   6 1623.64   92.19
   5  -4   6 1570.44   94.19
  -6   4  -6 3063.19  171.78
  -6   4  -6 2756.82  167.28
   6  -4   6 3062.89  171.58
  -7   4  -6  531.05   36.80
  -7   4  -6  623.34   42.90
   7  -4   6  618.94   37.30
   7  -4   6  671.83   43.70
  -8   4  -6  422.56   33.90
  -8   4  -6  431.86   26.50
   8  -4   6  407.26   34.50
   8  -4   6  408.96   26.40
  -9   4  -6  949.01   64.29
   9  -4   6  967.20   65.69
   9   3  -6   89.59   15.80
   9   3  -6  104.09   14.00
  -9  -3   6  139.39   14.40
   8   3  -6  128.69   14.30
   8   3  -6  164.08   19.70
   8   3  -6  160.18   15.00
  -8  -3   6  165.78   15.80
   7   3  -6   72.29   12.40
   7   3  -6   63.39    9.20
   7   3  -6   57.49    8.80
   7   3  -6   58.39    8.80
  -7  -3   6   77.89   10.50
   6   3  -6   94.19    9.20
   6   3  -6   62.39    9.70
   6   3  -6   84.09    8.80
   6   3  -6  102.49   13.50
  -6  -3   6   67.89   10.60
   5   3  -6    1.30    6.30
   5   3  -6    0.20    4.40
   5   3  -6   -0.10    3.10
   5   3  -6    1.80    3.00
  -5  -3   6   -0.90    5.20
   4   3  -6    8.80    2.70
   4   3  -6    8.70    2.80
   4   3  -6    2.80    5.20
   4   3  -6    1.80    4.80
  -4  -3   6    4.10    5.10
  -4  -3   6    7.10    4.20
   3   3  -6    7.60    4.20
   3   3  -6   11.10    5.80
  -3  -3   6   10.90    5.00
  -3  -3   6    4.60    4.70
   2   3  -6    7.90    4.10
   2   3  -6    4.70    5.10
  -2  -3   6    1.30    4.30
  -2  -3   6   11.10    4.50
   1   3  -6  833.72   50.89
   1   3  -6  890.31   52.39
  -1  -3   6  815.62   51.39
  -1  -3   6  852.91   51.69
   0   3  -6  113.29   10.20
   0  -3   6  112.89   12.20
   0  -3   6  105.79   10.60
   0  -3   6   98.39    7.40
   0  -3   6  120.39    7.30
  -1   3  -6 1316.67   80.59
  -1   3  -6 1304.07   79.49
  -1   3  -6 1355.76   77.89
   1  -3   6 1350.16   80.49
   1  -3   6 1453.15   77.99
   1  -3   6 1408.16   77.59
  -2   3  -6 3776.32  217.48
  -2   3  -6 3801.52  219.58
  -2   3  -6 4085.29  218.68
   2  -3   6 3934.81  219.58
   2  -3   6 3652.73  218.78
   2  -3   6 3997.60  217.88
  -3   3  -6 3382.36  183.18
  -3   3  -6 3309.07  184.68
  -3   3  -6 2982.70  182.68
   3  -3   6 3275.37  183.18
   3  -3   6 3014.90  183.88
   3  -3   6 3435.66  183.58
  -4   3  -6  554.34   35.60
  -4   3  -6  560.34   37.90
   4  -3   6  580.14   37.30
   4  -3   6  566.44   35.90
   4  -3   6  584.74   37.50
  -5   3  -6 2496.35  138.79
  -5   3  -6 2466.85  141.59
   5  -3   6 2357.56  141.09
   5  -3   6 2400.06  138.69
  -6   3  -6  412.36   31.20
  -6   3  -6  421.96   27.00
   6  -3   6  406.16   31.10
   6  -3   6  407.06   27.20
  -7   3  -6  230.78   22.50
  -7   3  -6  229.38   17.30
   7  -3   6  230.78   17.10
   7  -3   6  269.57   23.40
  -8   3  -6   51.59   12.60
  -8   3  -6   38.00    6.20
   8  -3   6   34.80    6.10
   8  -3   6   55.69   14.20
  -9   3  -6  247.68   24.30
   9  -3   6  173.88   23.60
  10   2  -6   74.49   14.20
  10   2  -6  106.69   16.60
   9   2  -6  167.98   20.40
   9   2  -6  137.49   14.40
   9   2  -6  158.58   17.00
  -9  -2   6  152.48   14.30
   8   2  -6   21.10    9.70
   8   2  -6    4.70    6.20
  -8  -2   6   17.10    5.80
   7   2  -6    4.90    5.30
   7   2  -6   -8.70    3.60
   7   2  -6   -1.10    4.60
   7   2  -6    0.00    7.20
  -7  -2   6    6.50    5.10
   6   2  -6   23.80    6.10
   6   2  -6   22.30    8.10
   6   2  -6   19.00    5.50
  -6  -2   6   31.10    6.40
  -6  -2   6   15.90    6.10
   5   2  -6  705.13   43.10
   5   2  -6  706.03   41.70
  -5  -2   6  685.63   43.30
  -5  -2   6  702.03   42.20
   4   2  -6    6.70    3.90
   4   2  -6    4.50    4.20
   4   2  -6    0.90    2.70
  -4  -2   6    3.00    2.70
  -4  -2   6    7.10    4.70
  -4  -2   6    0.70    4.70
   3   2  -6   74.49   10.80
   3   2  -6  114.89    7.20
   3   2  -6  119.59   10.60
  -3  -2   6  119.19   10.90
  -3  -2   6  107.49   10.60
  -3  -2   6  105.19    7.40
   2   2  -6  707.73   40.30
  -2  -2   6  539.15   39.90
  -2  -2   6  725.83   40.90
   1   2  -6 4476.35  249.18
   1   2  -6 4458.45  249.88
  -1  -2   6 4250.97  249.58
  -1  -2   6 4548.84  249.58
   0   2  -6 1910.51  108.69
   0   2  -6 1879.21  109.39
   0  -2   6 1997.70  109.29
   0  -2   6 1863.31  106.19
   0  -2   6 1832.42  109.19
  -1   2  -6 2044.70  118.09
  -1   2  -6 2260.07  117.69
   1  -2   6 1982.50  115.29
   1  -2   6 2197.58  118.39
   1  -2   6 1803.12  117.19
   1  -2   6 2032.50  115.89
  -2   2  -6  212.98   17.00
  -2   2  -6  214.28   16.30
   2  -2   6  215.38   16.50
   2  -2   6  245.28   17.10
   2  -2   6  213.78   15.60
   2  -2   6  219.78   15.10
  -3   2  -6 1324.17   80.49
  -3   2  -6 1408.96   79.49
   3  -2   6 1265.07   79.19
   3  -2   6 1300.17   78.59
   3  -2   6 1337.77   80.29
   3  -2   6 1528.65   80.19
  -4   2  -6   79.89   11.20
  -4   2  -6   82.79   11.40
  -4   2  -6   73.39    8.80
   4  -2   6   89.79   11.10
   4  -2   6   80.99    9.80
   4  -2   6  108.49    9.90
   4  -2   6   87.49   10.20
  -5   2  -6  468.35   32.60
  -5   2  -6  471.15   33.50
  -5   2  -6  471.15   30.60
   5  -2   6  481.35   32.00
   5  -2   6  517.95   31.50
   5  -2   6  472.95   33.40
  -6   2  -6  176.98   18.60
  -6   2  -6  186.48   14.60
   6  -2   6  167.08   14.70
   6  -2   6  217.38   19.50
  -7   2  -6  122.39   10.90
  -7   2  -6  124.99   16.00
   7  -2   6  104.29   18.40
   7  -2   6  102.09   10.90
  -8   2  -6  516.15   31.00
  -8   2  -6  494.15   37.90
   8  -2   6  512.55   37.90
   8  -2   6  462.05   30.90
  -9   2  -6  286.77   26.80
   9  -2   6  269.27   27.40
   9  -2   6  248.18   16.80
  10   1  -6  -11.80    9.10
  10   1  -6    7.80   10.20
   9   1  -6    8.10    9.80
   9   1  -6    4.00    9.00
   9   1  -6   -1.60    4.50
  -9  -1   6   -1.70    4.30
   8   1  -6   10.30    4.80
   8   1  -6    7.30    8.50
   8   1  -6   12.90    7.20
  -8  -1   6    0.30    4.70
   7   1  -6    1.60    4.30
   7   1  -6    0.90    6.10
   7   1  -6    4.00    7.30
  -7  -1   6   14.20    6.10
  -7  -1   6    8.20    4.60
   6   1  -6  282.07   19.30
   6   1  -6  256.87   21.90
   6   1  -6  248.38   19.50
  -6  -1   6  289.97   20.50
  -6  -1   6  280.67   19.50
   5   1  -6   76.49   10.90
   5   1  -6   86.79    9.10
   5   1  -6  110.69    9.90
   5   1  -6   91.49   10.40
  -5  -1   6   89.19    9.50
  -5  -1   6   71.89    8.90
   4   1  -6 2512.65  137.99
   4   1  -6 2465.45  139.29
  -4  -1   6 2472.65  138.29
  -4  -1   6 2240.58  140.19
  -4  -1   6 2540.35  139.59
   3   1  -6  724.03   43.80
   3   1  -6  737.93   42.00
   3   1  -6  652.53   44.40
  -3  -1   6  741.63   44.60
  -3  -1   6  766.52   44.30
   2   1  -6  916.61   56.89
   2   1  -6  935.61   54.69
  -2  -1   6  873.91   54.69
  -2  -1   6 1088.19   57.79
  -2  -1   6 1051.89   57.79
   1   1  -6 1149.29   67.29
   1   1  -6 1283.07   67.39
   1   1  -6 1177.28   64.59
  -1  -1   6 1131.39   64.59
  -1  -1   6  971.40   66.69
  -1  -1   6 1138.69   67.19
   0   1  -6  254.47   17.00
   0   1  -6  282.47   19.50
   0   1  -6  275.67   19.00
   0  -1   6  289.17   19.50
   0  -1   6  257.27   17.00
   0  -1   6  295.67   19.50
  -1   1  -6   15.70    5.40
  -1   1  -6   12.50    4.10
   1  -1   6   14.10    4.80
   1  -1   6   18.30    3.70
   1  -1   6   11.70    4.40
   1  -1   6   12.90    4.10
  -2   1  -6  340.37   23.70
  -2   1  -6  302.07   22.60
   2  -1   6  364.86   23.60
   2  -1   6  370.06   23.60
   2  -1   6  327.57   23.20
   2  -1   6  366.56   22.30
  -3   1  -6  930.41   51.89
  -3   1  -6  708.23   49.60
   3  -1   6  870.41   50.89
   3  -1   6  867.41   51.39
   3  -1   6  828.42   49.90
   3  -1   6  832.52   50.89
  -4   1  -6  622.04   41.80
  -4   1  -6  747.43   40.60
   4  -1   6  649.64   40.80
   4  -1   6  639.74   42.10
   4  -1   6  604.44   41.10
  -5   1  -6 2689.43  171.68
  -5   1  -6 3228.48  175.08
   5  -1   6 3149.28  175.68
   5  -1   6 3071.39  174.98
   5  -1   6 3086.99  172.78
  -6   1  -6 1406.46   81.79
   6  -1   6 1275.57   81.49
   6  -1   6 1319.57   78.29
  -7   1  -6  956.70   57.89
  -7   1  -6  958.60   63.09
   7  -1   6  996.90   64.09
   7  -1   6  994.60   58.59
  -8   1  -6   44.10    7.50
  -8   1  -6   73.99   13.90
   8  -1   6   51.69    7.90
   8  -1   6   45.70   13.50
  -9   1  -6  143.39   19.80
   9  -1   6  158.38   21.80
   9  -1   6  164.68   13.20
  10   0  -6   12.90   11.40
  10   0  -6    7.60   10.70
   9   0  -6   67.29    7.60
   9   0  -6   74.49   14.50
   9   0  -6   94.19   15.60
   8   0  -6  129.49   16.40
   8   0  -6  119.09   14.50
   8   0  -6   82.99    9.50
  -8   0   6  114.79    9.60
   7   0  -6  393.76   29.80
   7   0  -6  379.96   25.60
   7   0  -6  374.66   27.70
  -7   0   6  406.86   25.60
  -7   0   6  428.96   28.50
   6   0  -6  473.05   30.90
   6   0  -6  413.56   27.60
   6   0  -6  423.46   28.60
  -6   0   6  371.06   28.10
  -6   0   6  480.45   27.80
   5   0  -6   47.90    7.90
   5   0  -6   39.40    6.50
   5   0  -6   43.60    8.40
   5   0  -6   50.69    7.20
  -5   0   6   43.80    7.00
  -5   0   6   52.39    7.20
   4   0  -6  213.68   15.00
   4   0  -6  214.78   16.40
   4   0  -6  273.87   18.00
   4   0  -6  217.78   15.90
  -4   0   6  207.98   15.20
  -4   0   6  195.08   15.60
  -4   0   6  197.38   16.40
   3   0  -6  352.26   20.20
   3   0  -6  336.07   21.90
   3   0  -6  295.27   21.00
  -3   0   6  295.67   21.00
  -3   0   6  304.47   21.40
  -3   0   6  292.67   19.90
   2   0  -6  578.24   37.50
   2   0  -6  684.33   38.10
   2   0  -6  606.04   36.10
  -2   0   6  596.84   37.80
  -2   0   6  602.94   36.20
   1   0  -6 1787.62  101.09
   1   0  -6 1641.64  100.69
   1   0  -6 1829.02   99.49
  -1   0   6 1741.13  100.79
  -1   0   6 1810.42  101.29
  -1   0   6 1726.83   99.39
   0   0  -6 1672.33   93.59
   0   0  -6 1761.02   94.99
   0   0  -6 1584.54   94.69
   0   0   6 1725.53   95.19
   0   0   6 1486.25   94.39
  -1   0  -6 2786.92  163.68
  -1   0  -6 2757.22  162.78
  -1   0  -6 2983.20  163.88
   1   0   6 3081.79  163.88
   1   0   6 2936.91  164.08
   1   0   6 2801.12  162.88
  -2   0  -6 4271.27  231.68
  -2   0  -6 4480.05  231.58
  -2   0  -6 4060.39  230.88
   2   0   6 4026.30  231.48
   2   0   6 3731.93  230.78
   2   0   6 4086.09  231.78
   2   0   6 4102.79  230.78
  -3   0  -6 5563.04  290.77
  -3   0  -6 5318.27  291.47
   3   0   6 4703.43  293.37
   3   0   6 4929.61  290.67
   3   0   6 5238.38  290.57
   3   0   6 5293.37  291.07
  -4   0  -6 1893.11  112.09
  -4   0  -6 1981.40  113.79
   4   0   6 1886.31  112.79
   4   0   6 1964.90  113.19
   4   0   6 2042.20  113.09
   4   0   6 1967.20  114.89
  -5   0  -6   10.20    4.60
  -5   0  -6    8.20    6.00
   5   0   6   12.20    7.60
  -6   0  -6 1019.50   62.49
  -6   0  -6 1074.09   66.09
   6   0   6 1115.19   63.79
   6   0   6 1016.30   66.49
  -7   0  -6   13.80    5.70
   7   0   6   12.90    6.40
   7   0   6   29.90   11.00
  -8   0  -6    2.50    8.60
   8   0   6   18.00    6.60
   8   0   6   20.20   11.30
  -9   0  -6   35.50   12.40
   9   0   6   25.30   13.30
  10  -1  -6   49.30   13.50
  10  -1  -6   27.00   11.00
   9  -1  -6    4.60    8.80
   9  -1  -6    6.80    8.10
   8  -1  -6   53.09   11.10
   8  -1  -6   68.29   12.60
   8  -1  -6   48.10    7.30
  -8   1   6   47.40    5.70
   7  -1  -6   76.29   12.20
   7  -1  -6   95.59    9.00
   7  -1  -6   94.59   12.10
  -7   1   6   79.69    8.20
   6  -1  -6   -0.30    5.30
   6  -1  -6   -1.70    5.80
   6  -1  -6   -4.70    3.30
  -6   1   6   -1.00    4.40
  -6   1   6    4.20    3.60
   5  -1  -6  278.37   19.10
   5  -1  -6  267.87   20.50
   5  -1  -6  271.07   20.40
   5  -1  -6  281.17   19.90
  -5   1   6  282.87   19.90
  -5   1   6  270.97   19.00
   4  -1  -6  595.64   35.20
   4  -1  -6  568.14   34.90
   4  -1  -6  640.74   34.80
   4  -1  -6  489.35   33.70
  -4   1   6  471.65   33.90
  -4   1   6  541.05   34.00
   3  -1  -6 3777.22  199.98
   3  -1  -6 3410.16  200.08
   3  -1  -6 3726.33  200.68
  -3   1   6 3297.47  200.18
  -3   1   6 3643.34  200.48
  -3   1   6 3465.25  199.88
   2  -1  -6 2452.95  137.89
   2  -1  -6 2327.87  138.59
   2  -1  -6 2422.86  138.39
  -2   1   6 2347.86  138.79
  -2   1   6 2640.84  138.39
  -2   1   6 2446.16  138.39
   1  -1  -6 3797.42  208.48
   1  -1  -6 3372.56  208.48
   1  -1  -6 3456.05  208.98
  -1   1   6 3886.51  208.68
  -1   1   6 4089.09  208.98
  -1   1   6 3678.93  209.38
   0  -1  -6 7521.35  391.96
   0  -1  -6 7369.96  391.86
   0  -1  -6 6494.55  392.06
   0   1   6 6746.12  392.26
   0   1   6 7237.88  391.86
   0   1   6 6747.32  391.66
  -1  -1  -6 1078.99   57.19
  -1  -1  -6  895.61   56.09
  -1  -1  -6  937.21   56.19
   1   1   6  924.21   55.99
   1   1   6  953.10   56.39
   1   1   6  936.51   56.79
  -2  -1  -6 1066.29   64.29
  -2  -1  -6 1043.10   63.99
  -2  -1  -6 1180.28   64.79
   2   1   6 1125.19   64.49
   2   1   6 1059.19   63.79
   2   1   6 1063.99   64.39
  -3  -1  -6 1465.05   91.39
  -3  -1  -6 1576.74   90.89
  -3  -1  -6 1693.83   91.89
   3   1   6 1573.34   91.39
   3   1   6 1533.05   90.79
   3   1   6 1566.44   92.79
  -4  -1  -6   66.29    9.70
  -4  -1  -6   69.89    9.00
   4   1   6   65.49    9.30
   4   1   6   68.49   11.00
   4   1   6   63.49    9.30
  -5  -1  -6   -7.50    3.80
  -5  -1  -6   -4.60    4.90
   5   1   6   -2.50    4.00
   5   1   6    1.90    6.90
   5   1   6    3.80    4.70
  -6  -1  -6  495.65   35.60
   6   1   6  516.75   37.90
   6   1   6  522.65   34.10
  -7  -1  -6   -0.40    4.70
   7   1   6    1.30    6.10
   7   1   6    4.60    9.30
  -8  -1  -6    9.40    9.30
   8   1   6   11.80    6.30
   8   1   6    0.40    5.90
   8   1   6    7.20   10.80
  -9  -1  -6    6.80    9.60
   9   1   6    2.10    9.80
   9   1   6   -5.40    5.90
  10  -2  -6   10.60    9.70
  10  -2  -6   12.10   10.60
   9  -2  -6    0.90    8.60
   9  -2  -6   -8.10    8.60
   8  -2  -6  486.55   34.40
   8  -2  -6  440.66   26.90
   8  -2  -6  461.95   33.90
  -8   2   6  466.95   27.00
   7  -2  -6  627.94   40.30
   7  -2  -6  561.14   35.50
   7  -2  -6  577.04   39.50
  -7   2   6  622.34   35.70
   6  -2  -6  681.13   44.20
   6  -2  -6  690.03   43.80
   6  -2  -6  703.33   41.20
  -6   2   6  629.84   43.60
  -6   2   6  716.43   41.30
   5  -2  -6  968.50   55.99
   5  -2  -6  884.61   54.09
   5  -2  -6 1019.00   55.99
   5  -2  -6  842.62   55.39
  -5   2   6  876.51   54.09
  -5   2   6  915.21   57.39
   4  -2  -6 4621.04  258.47
   4  -2  -6 4448.65  257.57
   4  -2  -6 4513.85  258.17
  -4   2   6 4797.52  258.77
  -4   2   6 4579.94  257.87
   3  -2  -6 1037.10   71.99
   3  -2  -6 1250.17   72.89
   3  -2  -6 1207.38   72.39
   3  -2  -6 1274.07   72.89
  -3   2   6 1299.87   72.99
  -3   2   6 1394.76   73.59
  -3   2   6 1274.27   72.59
   2  -2  -6  302.07   22.90
   2  -2  -6  380.96   24.00
   2  -2  -6  372.06   24.20
  -2   2   6  386.36   24.30
  -2   2   6  366.76   24.10
  -2   2   6  376.76   23.30
   1  -2  -6  930.41   58.39
   1  -2  -6  999.00   58.29
   1  -2  -6 1121.29   57.99
  -1   2   6  955.40   58.49
  -1   2   6  872.71   57.19
  -1   2   6 1052.89   58.79
   0  -2  -6 1281.17   81.69
   0  -2  -6 1381.36   80.89
   0  -2  -6 1337.37   81.79
   0   2   6 1329.17   81.79
   0   2   6 1545.95   81.09
   0   2   6 1577.34   82.29
  -1  -2  -6   19.00    5.10
  -1  -2  -6   42.00    7.10
  -1  -2  -6   30.40    5.50
   1   2   6   45.00    6.00
   1   2   6   37.30    6.40
  -2  -2  -6  218.48   17.70
  -2  -2  -6  218.78   16.50
  -2  -2  -6  251.77   17.60
   2   2   6  238.38   16.50
   2   2   6  224.68   17.40
   2   2   6  262.27   18.30
  -3  -2  -6 1009.10   61.79
  -3  -2  -6 1075.09   60.89
   3   2   6  985.60   60.19
   3   2   6 1001.60   61.69
   3   2   6 1023.10   60.99
  -4  -2  -6   -0.80    4.00
  -4  -2  -6    5.30    6.00
  -4  -2  -6   14.80    5.40
   4   2   6   12.60    5.70
   4   2   6    5.10    5.50
   4   2   6   10.30    7.40
   4   2   6    3.00    3.90
  -5  -2  -6   49.20   10.10
  -5  -2  -6   58.49    9.30
   5   2   6   60.39    9.40
   5   2   6   66.89    9.60
   5   2   6   47.90   11.20
  -6  -2  -6   -0.60    4.30
  -6  -2  -6   16.50    7.40
   6   2   6    8.50    5.70
   6   2   6    0.70    8.70
   7   2   6   31.90   12.40
   7   2   6   35.40    9.10
  -8  -2  -6  294.27   26.40
   8   2   6  294.97   24.00
   8   2   6  326.47   30.00
  -9  -2  -6  164.28   22.30
   9   2   6  233.48   20.00
  10  -3  -6  217.38   22.90
  10  -3  -6  170.38   21.50
   9  -3  -6   45.10   12.70
   9  -3  -6   29.70   10.40
   8  -3  -6  302.47   26.20
   8  -3  -6  288.37   24.80
   7  -3  -6  881.51   56.69
   7  -3  -6  952.40   58.19
   7  -3  -6  877.21   52.79
  -7   3   6  923.71   52.79
   6  -3  -6  789.32   48.10
   6  -3  -6  746.83   47.40
   6  -3  -6  750.92   48.40
   6  -3  -6  730.03   45.10
  -6   3   6  762.32   45.30
   5  -3  -6  447.46   32.30
   5  -3  -6  438.56   30.00
   5  -3  -6  463.65   31.20
   5  -3  -6  518.65   33.70
  -5   3   6  508.25   32.90
  -5   3   6  527.45   31.00
   4  -3  -6  188.58   14.20
   4  -3  -6  188.08   14.50
   4  -3  -6  195.28   14.40
   4  -3  -6  169.08   15.50
  -4   3   6  171.68   14.50
  -4   3   6  183.48   15.70
   3  -3  -6  264.57   17.30
   3  -3  -6  242.98   18.80
   3  -3  -6  255.17   17.50
   3  -3  -6  243.08   18.00
  -3   3   6  248.58   19.00
  -3   3   6  242.38   18.30
   2  -3  -6  183.58   15.00
   2  -3  -6  177.78   13.40
   2  -3  -6  195.78   15.40
  -2   3   6  190.98   13.30
  -2   3   6  213.48   15.10
  -2   3   6  180.28   15.10
   1  -3  -6 1192.18   71.79
   1  -3  -6 1215.48   69.69
  -1   3   6 1158.88   71.79
  -1   3   6 1210.18   71.29
  -1   3   6 1285.77   69.59
   0  -3  -6 1934.51  116.39
   0  -3  -6 1983.30  114.49
   0  -3  -6 2004.20  116.89
   0   3   6 2298.87  116.99
   0   3   6 2025.90  114.59
   0   3   6 1914.71  116.79
  -1  -3  -6    5.90    3.30
  -1  -3  -6    7.00    4.00
  -1  -3  -6    8.80    5.40
   1   3   6    7.60    3.20
   1   3   6    1.50    4.40
   1   3   6    6.40    5.20
  -2  -3  -6  925.01   55.89
  -2  -3  -6  917.41   58.09
  -2  -3  -6 1104.39   58.29
   2   3   6  879.31   55.59
   2   3   6 1002.30   58.59
   2   3   6  911.31   57.39
  -3  -3  -6  204.58   17.30
  -3  -3  -6  203.18   16.40
  -3  -3  -6  222.28   15.60
   3   3   6  205.88   17.30
   3   3   6  160.88   15.70
   3   3   6  196.08   14.80
  -4  -3  -6   45.70    8.60
  -4  -3  -6   31.80    8.30
  -4  -3  -6   34.50    7.50
   4   3   6   42.40    7.20
   4   3   6   36.90    7.90
  -5  -3  -6   13.40    5.60
   5   3   6    5.10    4.90
   5   3   6   13.40    8.00
   5   3   6   10.10    6.70
  -6  -3  -6   86.19   12.10
   6   3   6   84.49   15.50
   6   3   6   92.79   12.70
   7   3   6   26.30    8.60
   7   3   6   28.30   10.90
  -8  -3  -6   21.00   10.10
   8   3   6    9.10    8.20
   8   3   6    8.90   11.10
  -9  -3  -6   42.70   12.30
   9   3   6   22.10   12.80
   9   3   6   12.10    8.40
   9  -4  -6  101.39   15.90
   9  -4  -6   91.39   16.00
   8  -4  -6  168.08   20.00
   8  -4  -6  204.38   21.50
   7  -4  -6  111.19   17.30
   7  -4  -6  112.99   13.70
  -7   4   6  108.19    9.70
  -7   4   6  111.49   10.00
   6  -4  -6   -0.60    4.90
   6  -4  -6    2.30    6.90
   6  -4  -6    4.00    5.10
   6  -4  -6    4.40    4.00
  -6   4   6    3.30    4.80
   5  -4  -6   98.69   10.40
   5  -4  -6   92.99   10.00
   5  -4  -6   89.39   12.80
   5  -4  -6   95.49   10.00
  -5   4   6   71.39    9.50
   4  -4  -6  627.64   37.30
   4  -4  -6  585.64   37.00
   4  -4  -6  600.74   37.70
   4  -4  -6  585.64   39.30
  -4   4   6  601.34   38.00
   3  -4  -6  791.42   44.60
   3  -4  -6  770.22   44.40
   3  -4  -6  713.93   47.00
   3  -4  -6  743.23   46.00
  -3   4   6  740.53   47.30
  -3   4   6  720.93   45.70
   2  -4  -6  212.08   14.60
   2  -4  -6  210.38   16.70
   2  -4  -6  216.08   14.30
   2  -4  -6  206.58   17.70
  -2   4   6  239.08   17.10
  -2   4   6  212.58   17.60
   1  -4  -6 1426.96   93.09
   1  -4  -6 1665.53   93.09
   1  -4  -6 1544.45   89.29
  -1   4   6 1645.94   89.19
  -1   4   6 1546.45   92.19
  -1   4   6 1648.64   93.29
   0  -4  -6  270.67   20.60
   0  -4  -6  259.27   16.50
   0  -4  -6  268.67   19.90
   0   4   6  269.87   19.80
   0   4   6  260.87   16.50
   0   4   6  250.97   20.10
  -1  -4  -6  346.57   25.00
  -1  -4  -6  355.26   22.00
  -1  -4  -6  355.76   26.00
   1   4   6  355.86   22.20
   1   4   6  367.46   25.90
   1   4   6  364.56   25.30
  -2  -4  -6  458.05   32.40
  -2  -4  -6  497.65   31.90
  -2  -4  -6  454.75   28.80
   2   4   6  466.55   28.90
   2   4   6  529.45   32.30
   2   4   6  413.46   33.50
  -3  -4  -6   32.90    8.80
  -3  -4  -6   33.30    6.20
   3   4   6   27.00    7.90
   3   4   6   48.80    6.70
  -4  -4  -6    9.90    7.80
  -4  -4  -6    6.30    4.80
   4   4   6    8.00    6.60
   4   4   6    2.50    4.30
  -5  -4  -6  131.89   14.00
  -5  -4  -6  141.19   19.70
   5   4   6  148.19   15.40
   5   4   6  141.19   19.30
   5   4   6  140.19   13.40
  -6  -4  -6   14.50    7.80
   6   4   6   28.40   10.30
   6   4   6   25.40    9.00
   7   4   6  106.29   18.30
   7   4   6   94.09   16.50
  -8  -4  -6  277.47   25.70
   8   4   6  345.07   26.00
   8   4   6  293.27   31.00
   9  -5  -6   -6.20    9.40
   9  -5  -6    2.20    9.80
   8  -5  -6  174.48   20.60
  -8   5   6  152.98   11.00
  -8   5   6  158.28   11.70
   7  -5  -6  669.73   46.50
   7  -5  -6  763.62   50.09
  -7   5   6  765.52   44.70
  -7   5   6  740.93   44.30
   6  -5  -6  156.68   14.70
   6  -5  -6  172.38   14.90
  -6   5   6  173.08   14.30
   5  -5  -6  994.40   63.69
   5  -5  -6 1041.00   66.59
   5  -5  -6 1087.89   63.59
   5  -5  -6 1175.78   63.69
  -5   5   6 1070.09   63.99
  -5   5   6 1034.60   63.79
   4  -5  -6  889.81   51.89
   4  -5  -6  921.91   55.89
   4  -5  -6  855.41   51.89
   4  -5  -6  820.62   53.49
  -4   5   6  906.81   53.59
   3  -5  -6 2156.68  123.89
   3  -5  -6 2116.09  120.89
   3  -5  -6 2176.68  125.09
  -3   5   6 2121.59  123.39
   2  -5  -6   78.99    6.70
   2  -5  -6   93.09   11.50
   2  -5  -6   87.69   12.20
   2  -5  -6   82.39    6.40
  -2   5   6  101.29   10.90
   1  -5  -6    4.80    6.30
   1  -5  -6   -2.20    4.30
   1  -5  -6    4.50    1.10
  -1   5   6    4.30    5.40
   0  -5  -6   26.80    7.20
   0   5   6   27.90    7.40
  -1  -5  -6   56.49   10.80
  -1  -5  -6   67.89    5.60
   1   5   6   68.59    6.00
   1   5   6   64.69   10.40
  -2  -5  -6   37.10    9.30
  -2  -5  -6   25.50    4.60
   2   5   6   25.70    7.60
  -3  -5  -6   26.70    5.20
  -3  -5  -6   10.40    8.10
   3   5   6   28.40    8.20
   3   5   6   20.80    5.30
  -4  -5  -6    9.60    8.30
  -4  -5  -6    5.30    5.10
   4   5   6    1.30    6.90
   4   5   6    9.40    4.80
  -5  -5  -6  785.82   51.69
  -5  -5  -6  788.52   48.40
   5   5   6  747.93   47.90
   5   5   6  772.92   53.69
  -6  -5  -6  138.79   15.80
   6   5   6  160.78   17.30
   6   5   6  180.58   22.40
  -7  -5  -6  292.37   25.60
   7   5   6  346.87   31.50
  -8  -5  -6  618.84   43.10
   8   5   6  612.14   49.40
   8  -6  -6  107.69   14.40
   8  -6  -6   77.29   15.60
  -8   6   6   86.59    9.50
   7  -6  -6  447.06   32.50
   7  -6  -6  520.25   37.40
  -7   6   6  516.05   33.30
  -7   6   6  461.65   31.10
   6  -6  -6  771.92   50.89
   6  -6  -6  733.73   46.60
   6  -6  -6  726.53   46.00
  -6   6   6  783.52   47.00
  -6   6   6  729.93   46.40
   5  -6  -6   24.30    9.20
   5  -6  -6   11.00    4.80
   5  -6  -6   20.10    5.50
  -5   6   6    5.60    5.70
  -5   6   6    9.80    6.20
   4  -6  -6   81.79    8.00
   4  -6  -6   82.59    8.40
   4  -6  -6   86.69   13.50
  -4   6   6  101.69   12.10
  -4   6   6   76.09   11.20
   3  -6  -6  131.49   15.80
   3  -6  -6  108.79    7.90
   3  -6  -6  106.59    8.10
  -3   6   6  118.79   12.70
   2  -6  -6   53.89   10.00
  -2   6   6   65.39   10.80
   1  -6  -6   35.10    8.60
  -1   6   6   33.80    8.60
   0  -6  -6   20.00    8.50
   0   6   6   22.60    7.70
  -1  -6  -6   31.30    9.30
   1   6   6   15.40    7.80
  -2  -6  -6  498.55   36.30
   2   6   6  533.65   30.40
   2   6   6  519.75   30.20
   2   6   6  506.35   36.00
  -3  -6  -6  130.59   19.10
  -3  -6  -6  119.99   10.00
   3   6   6  123.69    9.90
  -4  -6  -6  440.06   29.30
  -4  -6  -6  432.26   34.50
   4   6   6  524.65   35.10
   4   6   6  450.45   29.30
  -5  -6  -6  998.30   59.19
  -5  -6  -6 1075.09   64.99
   5   6   6  891.31   62.39
   5   6   6  948.91   58.79
  -6  -6  -6  497.65   33.80
   6   6   6  477.75   36.10
   6   6   6  482.85   39.80
  -7  -6  -6   16.20    9.10
   7   6   6   24.10    9.70
   7   6   6   25.50    9.60
   8  -7  -6   11.70    8.30
   8  -7  -6    2.20    9.90
   7  -7  -6    9.20    6.40
   7  -7  -6   17.60   10.10
  -7   7   6   16.80    6.80
   6  -7  -6   16.70   10.40
   6  -7  -6   11.60    5.70
   6  -7  -6    8.90    6.30
  -6   7   6   18.00    6.30
   5  -7  -6   29.60    5.80
   5  -7  -6   27.40   10.80
   5  -7  -6   28.30    5.80
  -5   7   6   37.20    9.00
   4  -7  -6    8.30    9.20
   4  -7  -6    5.60    2.80
   4  -7  -6    2.00    2.70
  -4   7   6   10.60    7.20
   3  -7  -6   38.80   10.90
  -3   7   6   17.10    8.10
   2  -7  -6   20.30    9.70
  -2   7   6   35.20    9.10
  -1   7   6  388.76   29.00
   0  -7  -6   -6.80    9.10
  -1  -7  -6  352.96   28.30
   1   7   6  322.67   26.60
  -2  -7  -6  510.55   37.00
   2   7   6  475.55   35.40
  -3  -7  -6  517.15   38.20
   3   7   6  474.65   30.30
   3   7   6  623.64   38.80
   3   7   6  515.35   30.40
  -4  -7  -6   11.50   10.20
   4   7   6   14.50    4.50
   4   7   6    2.30    8.40
   4   7   6   13.20    5.00
  -5  -7  -6   -0.30    9.60
   5   7   6   -0.40    8.50
   5   7   6    0.90    5.60
   6   7   6    0.30    7.30
   6   7   6    5.50   10.30
   6   7   6   -2.20   13.10
   7  -8  -6  122.09   13.30
   7  -8  -6   87.69   16.80
  -7   8   6  111.69   14.00
   6  -8  -6   36.60   12.50
   6  -8  -6   43.60    7.10
  -6   8   6   30.70    9.70
   5  -8  -6   47.10    5.20
   5  -8  -6   45.70    5.00
   5  -8  -6   29.80   12.30
  -5   8   6   40.10   10.30
   4  -8  -6   17.90   10.70
   3  -8  -6    2.90    9.90
  -3   8   6   11.50    7.90
   2  -8  -6  273.47   24.60
  -2   8   6  220.58   21.50
   1  -8  -6   52.19   11.90
  -1   8   6   37.80   10.00
   0  -8  -6  109.19   16.80
   0   8   6   94.89   14.50
  -1  -8  -6    2.60    9.30
   1   8   6    1.00    7.70
  -2  -8  -6    4.10    8.50
   2   8   6    8.50    8.40
  -3  -8  -6    8.90    8.80
   3   8   6    1.50    9.10
  -4  -8  -6  247.78   25.30
   4   8   6  234.58   24.00
  -5  -8  -6  397.36   37.30
   5  -9  -6   -0.60   10.80
  -5   9   6    5.50    8.00
   4  -9  -6   43.00   11.60
  -4   9   6   33.50   10.90
   3  -9  -6    1.50    9.30
  -3   9   6    0.50    7.90
   2  -9  -6   79.99   15.40
  -2   9   6  115.09   16.50
   1  -9  -6   23.80   11.40
  -1   9   6   34.60   10.90
   0  -9  -6   18.20   10.60
   0   9   6   19.10    9.60
  -1  -9  -6  200.18   21.60
   1   9   6  150.08   19.60
  -2  -9  -6  459.95   36.80
   2   9   6  441.26   35.30
   3   9   6  516.45   40.20
   2 -10  -6   61.69   15.00
  -2  10   6   67.99   14.30
   0 -10  -6  152.68   21.30
   0  10   6  152.18   21.10
   1  10  -7  109.79   17.40
  -1 -10   7  108.99   19.20
   0  10  -7    4.20    8.90
   0 -10   7    6.50    6.30
  -1  10  -7   23.30    9.90
   1 -10   7   -9.10    6.40
   1 -10   7   13.30   12.40
  -2  10  -7  181.58   19.30
   2 -10   7  178.58   18.40
   2 -10   7  132.49   20.50
  -3  10  -7    0.70    9.00
   3 -10   7   -6.70    9.30
   3 -10   7   -2.90    8.50
   4   9  -7   94.69   15.80
  -4  -9   7   76.99   15.80
   3   9  -7   15.20   10.00
  -3  -9   7   20.80   10.80
   2   9  -7   12.80    2.90
   2   9  -7   31.10   10.90
   2   9  -7    3.90    2.90
  -2  -9   7   21.90   11.70
  -1  -9   7    1.40    3.70
  -1  -9   7   -4.40    8.30
   0   9  -7  170.98   14.50
   0   9  -7  226.58   20.50
   0  -9   7  186.48   21.40
   0  -9   7  192.48   15.10
  -1   9  -7   10.60    9.60
   1  -9   7   17.30    6.30
   1  -9   7   12.90    8.90
  -2   9  -7   -8.80    5.40
  -2   9  -7   -1.70    8.80
   2  -9   7   -1.50    5.90
   2  -9   7    1.20    9.60
  -3   9  -7  295.77   25.60
   3  -9   7  294.97   26.60
   3  -9   7  300.57   24.20
  -4   9  -7  257.67   23.80
   4  -9   7  254.07   24.90
  -5   9  -7    8.90    8.70
   5  -9   7   13.80    9.80
   5  -9   7    7.60    9.70
   5   8  -7    8.10    9.60
  -5  -8   7    3.60    9.90
   4   8  -7  113.29   18.40
  -4  -8   7  163.48   20.60
   3   8  -7    5.50    8.60
  -3  -8   7   -0.60    8.60
   2   8  -7    4.80    9.50
  -2  -8   7    3.80    8.60
   1   8  -7   -0.70    4.00
   1   8  -7    6.40    8.40
  -1  -8   7    5.90    3.20
  -1  -8   7  -14.50    6.60
   0   8  -7  129.69   16.80
   0   8  -7  110.69   10.40
   0  -8   7  147.09   18.90
   0  -8   7  144.09   11.20
  -1   8  -7   87.59   10.20
  -1   8  -7  131.29   16.60
   1  -8   7  116.49   11.20
   1  -8   7  148.69   18.00
  -2   8  -7  105.49   15.20
  -2   8  -7   92.69   11.40
   2  -8   7  111.09   12.50
   2  -8   7  139.69   17.70
  -3   8  -7  340.67   29.60
   3  -8   7  313.67   26.80
   3  -8   7  321.87   25.00
   4  -8   7 1012.40   63.69
  -5   8  -7  570.14   41.20
   5  -8   7  575.24   40.20
   5  -8   7  570.54   40.40
  -6   8  -7   14.60    9.10
   6  -8   7   20.80   11.50
   6   7  -7   -0.30    8.90
  -6  -7   7    3.80   10.80
   5   7  -7   24.50   11.80
  -5  -7   7   23.80   11.40
   4   7  -7   10.50    8.70
  -4  -7   7    9.90    9.30
   3   7  -7    9.60    9.50
  -3  -7   7    8.30    8.80
   2   7  -7  115.29   15.80
  -2  -7   7  111.49   15.80
   1   7  -7    7.20    8.20
   1   7  -7    6.10    2.30
  -1  -7   7    4.80    2.20
  -1  -7   7   10.40    8.50
   0   7  -7  422.96   27.70
   0   7  -7  436.66   32.60
   0  -7   7  413.26   35.00
   0  -7   7  480.45   27.60
  -1   7  -7  566.34   33.50
  -1   7  -7  499.35   37.80
   1  -7   7  555.74   38.80
   1  -7   7  530.45   33.70
  -2   7  -7   83.39   13.50
  -2   7  -7   90.19    9.90
   2  -7   7  105.29   11.30
   2  -7   7   85.49   13.60
  -3   7  -7  119.49   15.70
  -3   7  -7   91.19   11.80
   3  -7   7  128.99   16.30
   3  -7   7  122.19   13.30
  -4   7  -7    8.10    9.10
   4  -7   7   -7.50    6.30
   4  -7   7   -3.30    7.30
  -5   7  -7    6.70    8.60
   5  -7   7   10.90    8.80
   5  -7   7   12.90    7.70
  -6   7  -7  210.88   21.80
   6  -7   7  220.98   20.00
   6  -7   7  202.48   22.00
  -7   7  -7  407.56   33.60
   7  -7   7  416.06   35.60
   7  -7   7  403.66   29.40
   7   6  -7   15.40   11.60
   7   6  -7    0.70    4.20
  -7  -6   7   -0.40    9.50
   6   6  -7   -4.30    8.50
   6   6  -7    0.60    3.00
  -6  -6   7  -11.90    8.50
   5   6  -7    8.20    8.80
  -5  -6   7   17.20    8.60
   4   6  -7   46.70   10.90
   3   6  -7  564.94   39.40
  -3  -6   7  570.04   39.80
   2   6  -7  280.57   24.40
  -2  -6   7  323.17   25.30
   1   6  -7    9.20    7.70
  -1  -6   7   22.40    8.50
   0   6  -7   27.60    8.60
   0   6  -7   11.00    3.20
   0  -6   7    7.20    7.30
   0  -6   7    9.30    3.30
  -1   6  -7  348.67   26.20
  -1   6  -7  329.27   21.50
   1  -6   7  317.87   21.80
   1  -6   7  348.37   25.90
  -2   6  -7   97.59   10.00
  -2   6  -7  116.89   14.80
   2  -6   7   95.59   10.30
   2  -6   7   98.09   13.60
  -3   6  -7  866.51   56.09
   3  -6   7  847.12   54.99
   3  -6   7  909.01   53.99
  -4   6  -7 1979.20  116.49
   4  -6   7 2005.40  114.99
   4  -6   7 1886.51  114.49
  -5   6  -7  724.53   51.69
   5  -6   7  825.82   50.19
   5  -6   7  796.62   51.29
  -6   6  -7  504.95   37.60
   6  -6   7  513.65   37.20
   6  -6   7  487.65   34.00
  -7   6  -7 1096.59   67.19
  -7   6  -7  965.10   61.99
   7  -6   7 1007.70   61.69
   7  -6   7 1001.40   66.59
  -8   6  -7  902.81   61.19
   8  -6   7  896.91   54.49
   8   5  -7   27.70    7.00
   8   5  -7   34.50   12.90
  -8  -5   7   48.10   11.90
   7   5  -7   61.59    8.00
   7   5  -7   74.99    8.50
   7   5  -7   78.59   15.00
  -7  -5   7  104.09   15.10
   6   5  -7   76.09    7.70
   6   5  -7  102.59   16.20
  -6  -5   7   88.99   13.70
   5   5  -7   -4.20    7.20
  -5  -5   7    8.90    7.70
   4   5  -7   -5.20    6.60
  -4  -5   7    1.00    6.60
   3   5  -7  176.58   17.40
  -3  -5   7  176.68   17.40
   2   5  -7    9.20    7.40
  -2  -5   7   19.00    7.50
   1   5  -7  294.97   22.00
  -1  -5   7  222.58   20.70
  -1  -5   7  272.87   20.90
   0   5  -7  855.51   51.09
   0   5  -7  944.21   56.69
   0  -5   7  920.01   56.29
   0  -5   7  890.91   51.29
   0  -5   7  914.01   56.29
  -1   5  -7 3994.70  224.58
  -1   5  -7 4131.59  220.58
   1  -5   7 3842.92  224.18
   1  -5   7 3737.33  220.28
   1  -5   7 3977.50  224.08
  -2   5  -7 1794.92  100.79
  -2   5  -7 1745.13   97.19
  -2   5  -7 1683.53  100.09
   2  -5   7 1579.34   99.09
   2  -5   7 1641.64   97.19
  -3   5  -7  577.84   40.10
  -3   5  -7  592.54   37.60
  -3   5  -7  565.94   38.20
   3  -5   7  626.04   39.20
   3  -5   7  603.04   38.00
  -4   5  -7 1345.47   83.19
  -4   5  -7 1563.04   86.29
  -4   5  -7 1359.86   82.99
   4  -5   7 1373.86   83.49
   4  -5   7 1396.06   83.49
  -5   5  -7 1334.27   80.79
  -5   5  -7 1367.46   83.89
   5  -5   7 1342.57   82.49
   5  -5   7 1401.26   81.29
  -6   5  -7  156.58   19.20
  -6   5  -7  150.28   14.40
   6  -5   7  136.39   17.50
   6  -5   7  146.69   14.30
  -7   5  -7    4.00    9.40
  -7   5  -7  -10.20    5.00
   7  -5   7   -3.90    5.30
   7  -5   7   -5.90    8.30
  -8   5  -7   69.59   15.00
   8  -5   7   49.20    8.20
   8  -5   7   75.29   15.70
   9   4  -7    8.00    7.30
   9   4  -7  -17.70   11.20
  -9  -4   7    2.50    9.20
   8   4  -7   -4.10    9.50
   8   4  -7    1.70    6.00
  -8  -4   7   13.30    8.30
   7   4  -7   32.70    6.60
   7   4  -7   30.30    6.40
   7   4  -7   -2.80    8.70
  -7  -4   7   48.30   10.50
   6   4  -7   25.20   10.10
   6   4  -7   22.30    4.70
   6   4  -7   22.50    4.70
  -6  -4   7   32.10    8.80
   5   4  -7    6.00    2.40
   5   4  -7    4.00    7.80
   5   4  -7    4.10    2.40
  -5  -4   7    4.60    6.30
   4   4  -7   26.00    8.90
  -4  -4   7   33.80    8.40
   3   4  -7 1155.08   72.39
  -3  -4   7 1233.38   72.49
   2   4  -7 1926.61  111.79
   2   4  -7 1930.51  112.59
  -2  -4   7 1916.31  112.49
   1   4  -7  935.31   57.79
   1   4  -7  909.61   58.69
  -1  -4   7  961.60   58.59
  -1  -4   7  999.50   58.49
   0   4  -7 3024.60  162.58
   0   4  -7 2834.12  163.38
   0  -4   7 2855.51  158.18
   0  -4   7 2834.52  162.88
   0  -4   7 2863.51  163.08
   0  -4   7 2661.63  158.28
  -1   4  -7 2047.90  118.89
  -1   4  -7 2109.59  117.69
   1  -4   7 2022.70  114.99
   1  -4   7 2222.08  118.69
   1  -4   7 1771.92  117.79
  -2   4  -7 1462.75   81.19
  -2   4  -7 1420.26   84.19
  -2   4  -7 1399.16   82.59
   2  -4   7 1424.36   83.29
   2  -4   7 1365.96   83.69
   2  -4   7 1341.87   81.09
  -3   4  -7  404.56   28.60
  -3   4  -7  461.75   31.40
  -3   4  -7  429.86   28.20
   3  -4   7  442.86   29.70
  -4   4  -7  368.86   28.20
  -4   4  -7  355.26   25.60
  -4   4  -7  381.96   26.00
   4  -4   7  391.26   27.10
   4  -4   7  358.46   26.20
  -5   4  -7    1.40    7.30
  -5   4  -7    3.10    4.90
   5  -4   7    0.80    5.50
   5  -4   7   -2.20    6.50
  -6   4  -7   13.10    9.00
  -6   4  -7    4.50    5.20
   6  -4   7    8.70    5.90
   6  -4   7    7.60    8.40
  -7   4  -7  294.17   25.30
  -7   4  -7  195.48   18.00
   7  -4   7  253.37   18.80
   7  -4   7  255.67   24.30
  -8   4  -7   27.00   10.80
  -8   4  -7   18.10    7.20
   8  -4   7   50.39   13.70
  -9   4  -7   -1.30    9.50
   9   3  -7   36.70   13.70
   9   3  -7   39.00    9.60
  -9  -3   7   42.60    9.90
   8   3  -7  101.99   11.90
   8   3  -7   81.09   11.30
   8   3  -7   95.69   16.20
  -8  -3   7   93.69   12.70
   7   3  -7  200.08   21.30
   7   3  -7  204.58   16.00
   7   3  -7  141.89   19.90
  -7  -3   7  242.48   18.90
   6   3  -7  285.57   19.80
   6   3  -7  324.37   25.80
   6   3  -7  293.77   19.80
  -6  -3   7  298.57   23.10
   5   3  -7  788.32   46.20
   5   3  -7  809.92   46.20
   5   3  -7  804.42   49.40
   5   3  -7  755.32   50.79
  -5  -3   7  821.32   50.19
   4   3  -7  317.67   18.30
   4   3  -7  298.07   22.40
   4   3  -7  378.46   25.60
  -4  -3   7  293.87   23.10
   3   3  -7 1561.44   93.99
  -3  -3   7 1651.63   94.89
  -3  -3   7 1627.74   95.09
   2   3  -7 2023.20  122.79
   2   3  -7 2188.18  124.09
  -2  -3   7 2164.78  123.69
  -2  -3   7 2178.68  123.79
   1   3  -7  768.12   49.70
   1   3  -7  770.32   49.10
  -1  -3   7  814.32   48.90
   0   3  -7    5.00    4.30
   0   3  -7    4.60    4.40
   0  -3   7    6.30    2.10
   0  -3   7    7.10    4.50
   0  -3   7    6.30    5.10
   0  -3   7    6.10    2.00
  -1   3  -7    2.50    4.00
  -1   3  -7   -1.50    4.70
   1  -3   7    0.20    2.20
   1  -3   7    3.90    3.20
   1  -3   7    1.70    5.00
  -2   3  -7    7.20    6.00
  -2   3  -7   -1.00    3.70
   2  -3   7    2.60    3.20
   2  -3   7    2.00    3.90
   2  -3   7    0.90    4.30
   2  -3   7    5.10    4.40
  -3   3  -7  415.46   28.60
  -3   3  -7  439.56   28.30
  -3   3  -7  451.85   30.50
   3  -3   7  443.86   27.80
   3  -3   7  412.86   30.00
   3  -3   7  447.16   29.60
   3  -3   7  421.06   29.70
  -4   3  -7 1407.96   78.69
  -4   3  -7 1254.47   77.69
  -4   3  -7 1343.37   80.19
   4  -3   7 1127.89   78.19
   4  -3   7 1390.26   78.39
   4  -3   7 1399.56   77.89
  -5   3  -7  407.76   30.60
  -5   3  -7  409.26   27.40
   5  -3   7  412.26   27.90
   5  -3   7  397.76   29.90
  -6   3  -7  118.49   11.40
   6  -3   7  118.19   15.80
   6  -3   7   80.79   11.20
  -7   3  -7   91.39   14.70
  -7   3  -7   94.99   11.00
   7  -3   7  106.49   16.70
   7  -3   7  106.69   11.40
  -8   3  -7  121.09   12.50
  -8   3  -7  135.29   19.10
   8  -3   7  128.59   18.90
   9  -3   7   -0.40   10.60
   9  -3   7    2.60    4.00
   9   2  -7   92.89   16.60
   9   2  -7  115.79   14.60
  -9  -2   7  104.59   12.40
   8   2  -7  215.98   18.40
   8   2  -7  254.47   19.40
   8   2  -7  218.58   18.20
   8   2  -7  189.38   22.30
  -8  -2   7  232.48   18.50
   7   2  -7   99.69   11.20
   7   2  -7   99.29   15.10
   7   2  -7   94.49   11.00
   7   2  -7  101.19   11.30
  -7  -2   7   88.99   11.30
  -7  -2   7   88.99   11.50
   6   2  -7 1532.25   83.79
   6   2  -7 1350.56   84.79
  -6  -2   7 1458.45   85.39
  -6  -2   7 1441.66   84.29
   5   2  -7 1640.44   97.09
   5   2  -7 1539.55   98.49
   5   2  -7 1789.12   94.99
  -5  -2   7 1608.04   95.29
  -5  -2   7 1748.53   97.79
   4   2  -7  219.58   13.40
   4   2  -7  201.38   17.30
   4   2  -7  235.08   17.90
  -4  -2   7  202.48   13.60
  -4  -2   7  195.08   17.00
  -4  -2   7  176.88   16.90
   3   2  -7   79.09   10.90
   3   2  -7   81.59    9.20
  -3  -2   7   80.69    5.70
  -3  -2   7   89.09   10.10
  -3  -2   7   86.79   10.80
   2   2  -7  180.68   13.90
   2   2  -7  150.38   14.50
  -2  -2   7  152.98   14.10
  -2  -2   7  168.28   13.80
   1   2  -7    7.50    5.00
   1   2  -7    2.10    3.50
  -1  -2   7   13.10    5.10
  -1  -2   7    5.20    4.00
   0   2  -7  893.21   53.89
   0   2  -7  805.22   54.29
   0  -2   7  907.51   54.49
   0  -2   7  877.61   51.19
   0  -2   7  874.61   54.39
   0  -2   7  994.40   51.69
  -1   2  -7 2384.16  136.59
  -1   2  -7 2299.37  135.69
   1  -2   7 2526.55  134.39
   1  -2   7 2327.87  136.19
   1  -2   7 2310.47  136.29
   1  -2   7 2378.76  133.69
  -2   2  -7 1834.72  115.19
  -2   2  -7 2042.20  114.69
   2  -2   7 2039.70  115.09
   2  -2   7 2208.78  113.19
   2  -2   7 1799.72  113.49
  -3   2  -7  256.77   19.90
  -3   2  -7  284.37   21.60
   3  -2   7  272.67   20.50
   3  -2   7  282.17   19.10
   3  -2   7  276.07   20.60
  -4   2  -7 1278.17   80.09
  -4   2  -7 1510.85   78.79
   4  -2   7 1267.17   79.49
   4  -2   7 1238.88   78.49
   4  -2   7 1348.57   78.39
  -5   2  -7  486.35   36.70
  -5   2  -7  601.34   34.80
   5  -2   7  514.55   36.80
   5  -2   7  520.85   34.80
  -6   2  -7   12.60    8.60
  -6   2  -7   10.00    5.70
   6  -2   7   21.60    7.00
   6  -2   7   21.70    9.70
  -7   2  -7   77.79    9.70
  -7   2  -7   78.69   14.00
   7  -2   7   82.49   10.70
   7  -2   7   73.89   14.50
  -8   2  -7   13.60   10.30
   8  -2   7   -1.60   10.30
   8  -2   7    0.90    5.10
  -9   2  -7   41.40   12.70
   9  -2   7   30.40    6.20
   9  -2   7   17.70   13.30
  10   1  -7   -5.40    8.60
  10   1  -7   14.40   10.70
   9   1  -7  188.88   16.10
   9   1  -7  177.18   18.60
   9   1  -7  160.58   20.50
   8   1  -7  222.28   22.60
   8   1  -7  245.48   19.90
   8   1  -7  245.98   18.70
  -8  -1   7  229.28   17.90
   7   1  -7   34.50    7.80
   7   1  -7   38.30    7.00
   7   1  -7   19.90    7.60
  -7  -1   7   34.00    6.90
  -7  -1   7   20.80    8.10
   6   1  -7  839.52   52.09
   6   1  -7  779.02   49.10
   6   1  -7  783.02   48.40
  -6  -1   7  779.82   49.00
  -6  -1   7  839.72   49.50
   5   1  -7   68.99    8.00
   5   1  -7   68.09   10.50
   5   1  -7   69.89    9.30
  -5  -1   7   70.99    9.20
  -5  -1   7   65.29    8.20
   4   1  -7  964.10   56.09
   4   1  -7  944.61   57.99
   4   1  -7  958.90   59.19
  -4  -1   7  965.60   58.29
  -4  -1   7  990.00   59.19
  -4  -1   7  990.30   57.09
   3   1  -7 1259.67   73.09
   3   1  -7 1230.88   70.59
   3   1  -7 1215.78   73.89
  -3  -1   7 1258.57   73.59
  -3  -1   7 1245.98   70.79
   2   1  -7 3536.25  193.18
   2   1  -7 3473.45  195.98
   2   1  -7 3456.25  196.38
  -2  -1   7 3484.55  193.28
  -2  -1   7 3353.76  196.18
   1   1  -7 3828.22  197.48
   1   1  -7 3349.26  191.58
   1   1  -7 3296.87  194.18
  -1  -1   7 2979.20  191.48
  -1  -1   7 3788.52  195.08
   0   1  -7 1570.84   92.79
   0   1  -7 1578.14   90.69
   0   1  -7 1738.13   93.59
   0  -1   7 1476.95   92.69
   0  -1   7 1631.14   90.79
  -1   1  -7 1211.18   71.99
   1  -1   7 1190.88   70.99
   1  -1   7 1251.37   70.39
   1  -1   7 1222.68   72.19
  -2   1  -7 1573.94   83.49
  -2   1  -7 1363.86   83.69
   2  -1   7 1386.96   82.99
   2  -1   7 1389.36   81.89
   2  -1   7 1418.66   83.59
   2  -1   7 1387.26   83.29
  -3   1  -7   17.80    6.40
  -3   1  -7   14.20    5.00
   3  -1   7   22.30    6.10
   3  -1   7   17.40    6.80
   3  -1   7   20.10    6.40
   3  -1   7   27.90    5.60
  -4   1  -7   54.99    9.10
  -4   1  -7   50.99    7.50
   4  -1   7   36.80    8.30
   4  -1   7   48.50    7.70
   4  -1   7   38.20    9.10
   4  -1   7   47.80    8.20
  -5   1  -7    0.70    6.40
  -5   1  -7    7.10    4.90
   5  -1   7   -6.60    5.80
   5  -1   7   10.50    6.30
  -6   1  -7  170.28   17.90
  -6   1  -7  122.39   12.90
   6  -1   7  152.88   17.60
   6  -1   7  182.38   15.70
  -7   1  -7   85.99   13.90
   7  -1   7   83.89   10.80
   7  -1   7   81.29   14.60
  -8   1  -7    5.70    6.50
  -8   1  -7   17.40   10.80
   8  -1   7   18.20   11.60
   8  -1   7   22.40    6.90
  -9   1  -7  375.46   30.80
   9  -1   7  278.97   30.50
   9  -1   7  319.07   23.00
  10   0  -7  -14.00    9.10
  10   0  -7    4.00    8.00
   9   0  -7    2.70    8.30
   9   0  -7   -9.80    3.70
   9   0  -7   -7.80    8.20
  -9   0   7    6.70    4.50
   8   0  -7  189.28   18.10
   8   0  -7  175.78   14.70
   8   0  -7  145.29   19.20
  -8   0   7  210.98   14.90
   7   0  -7  113.89   15.20
   7   0  -7  108.39   12.90
   7   0  -7  115.29   11.40
  -7   0   7  123.99   11.50
  -7   0   7  118.19   13.90
   6   0  -7  820.12   53.89
   6   0  -7  860.01   51.79
   6   0  -7  890.91   51.89
  -6   0   7  797.12   51.19
  -6   0   7  895.51   52.39
   5   0  -7 1214.18   70.89
   5   0  -7 1075.09   71.89
   5   0  -7 1216.88   70.29
  -5   0   7 1185.28   70.29
  -5   0   7 1292.67   70.89
   4   0  -7 1359.46   95.49
   4   0  -7 1698.73   94.39
   4   0  -7 1620.04   95.49
  -4   0   7 1838.22   94.89
  -4   0   7 1700.33   95.69
  -4   0   7 1650.63   96.49
   3   0  -7  812.62   53.49
   3   0  -7  880.61   53.39
   3   0  -7  954.90   51.79
  -3   0   7  753.52   52.99
  -3   0   7  917.51   53.49
  -3   0   7  964.90   51.99
   2   0  -7 1948.41  118.19
   2   0  -7 2145.79  118.59
   2   0  -7 2005.20  116.39
  -2   0   7 2025.70  118.19
  -2   0   7 2318.47  117.79
  -2   0   7 1921.31  118.29
   1   0  -7  348.67   25.30
   1   0  -7  370.16   25.60
   1   0  -7  390.26   24.00
  -1   0   7  402.76   25.80
  -1   0   7  382.56   24.00
  -1   0   7  415.56   26.40
   0   0  -7    7.10    3.50
   0   0  -7   17.20    4.40
   0   0  -7   12.10    4.70
   0   0   7    3.30    4.90
   0   0   7    9.50    4.40
   0   0   7    1.30    3.20
  -1   0  -7    3.20    3.40
  -1   0  -7    8.50    4.00
  -1   0  -7   -3.90    3.80
   1   0   7    4.40    3.60
   1   0   7    4.90    3.70
   1   0   7    5.40    5.50
  -2   0  -7   10.00    4.40
  -2   0  -7   16.20    4.90
  -2   0  -7    7.70    5.30
   2   0   7    9.70    5.20
   2   0   7    7.90    4.70
   2   0   7   14.20    4.50
   2   0   7   11.40    5.60
  -3   0  -7   -4.90    4.50
  -3   0  -7   -4.50    4.00
   3   0   7    5.10    4.90
   3   0   7    0.30    4.40
   3   0   7    4.20    5.20
   3   0   7    8.40    4.40
  -4   0  -7   49.10    7.90
  -4   0  -7   49.50    9.40
   4   0   7   55.99    8.70
   4   0   7   64.19    9.40
   4   0   7   55.49    8.90
   4   0   7   42.00    9.60
  -5   0  -7  208.08   19.90
   5   0   7  245.58   19.40
   5   0   7  246.48   21.80
  -6   0  -7  208.68   16.50
  -6   0  -7  223.18   20.20
   6   0   7  172.08   20.30
   6   0   7  203.18   17.80
  -7   0  -7  636.84   39.60
  -7   0  -7  619.84   42.80
   7   0   7  552.24   43.90
   7   0   7  623.34   40.20
  -8   0  -7  228.48   24.00
  -8   0  -7  254.47   19.60
   8   0   7  222.08   19.70
   8   0   7  265.37   26.30
  -9   0  -7  166.58   22.20
   9   0   7  163.58   23.80
   9   0   7  169.78   16.00
  10  -1  -7   59.49   12.70
   9  -1  -7  988.10   61.19
   9  -1  -7  908.71   54.69
   9  -1  -7 1062.19   63.49
  -9   1   7  937.51   54.59
   8  -1  -7  495.65   32.60
   8  -1  -7  524.35   37.90
   8  -1  -7  531.95   36.60
  -8   1   7  570.54   32.80
   7  -1  -7  459.45   29.80
   7  -1  -7  365.96   30.20
   7  -1  -7  409.46   27.20
  -7   1   7  433.96   27.10
   6  -1  -7  353.46   24.80
   6  -1  -7  373.86   26.40
   6  -1  -7  332.37   26.90
  -6   1   7  399.06   25.00
  -6   1   7  398.06   26.60
   5  -1  -7 1834.62  105.99
   5  -1  -7 1772.92  104.49
   5  -1  -7 1736.63  104.59
  -5   1   7 1946.01  104.79
  -5   1   7 1774.62  104.99
   4  -1  -7  226.88   17.60
   4  -1  -7  201.08   16.60
   4  -1  -7  224.28   16.80
  -4   1   7  219.58   16.40
  -4   1   7  239.58   17.40
   3  -1  -7   -0.90    3.60
   3  -1  -7   -2.80    4.10
  -3   1   7    1.30    4.10
  -3   1   7   -0.70    3.50
  -3   1   7   -1.70    4.30
   2  -1  -7   -2.10    3.70
   2  -1  -7    0.00    3.90
   2  -1  -7    3.90    3.30
  -2   1   7    0.90    3.90
  -2   1   7    1.00    3.90
  -2   1   7    7.00    3.80
   1  -1  -7  179.48   13.50
   1  -1  -7  158.48   12.10
   1  -1  -7  151.58   12.60
  -1   1   7  137.29   11.70
  -1   1   7  133.79   12.00
   0  -1  -7    6.10    4.30
   0  -1  -7    2.50    3.50
   0  -1  -7    1.00    3.70
   0   1   7    6.50    3.60
   0   1   7    1.10    4.30
   0   1   7    2.10    3.80
  -1  -1  -7  383.86   24.50
  -1  -1  -7  392.26   24.60
  -1  -1  -7  394.16   25.10
   1   1   7  377.36   24.30
   1   1   7  321.47   24.60
   1   1   7  314.57   23.60
  -2  -1  -7    0.80    3.90
  -2  -1  -7    3.00    3.60
  -2  -1  -7    0.50    4.00
   2   1   7    1.90    3.60
   2   1   7    5.60    4.00
   2   1   7    4.00    4.50
  -3  -1  -7 1038.70   68.29
  -3  -1  -7 1091.29   67.39
  -3  -1  -7 1205.78   67.69
   3   1   7 1151.28   67.49
   3   1   7 1029.60   66.49
   3   1   7 1148.19   67.39
   3   1   7 1205.98   69.19
  -4  -1  -7 1359.06   83.09
  -4  -1  -7 1389.86   82.29
   4   1   7 1457.95   82.99
   4   1   7 1321.37   82.39
   4   1   7 1394.66   84.89
   4   1   7 1472.25   85.39
  -5  -1  -7    4.50    4.60
  -5  -1  -7    7.90    6.90
   5   1   7    4.30    7.90
   5   1   7    7.50    6.80
  -6  -1  -7  256.17   20.20
  -6  -1  -7  267.37   23.40
   6   1   7  242.08   20.20
   6   1   7  274.17   25.00
  -7  -1  -7  743.63   51.49
   7   1   7  793.62   49.40
   7   1   7  776.82   54.09
  -8  -1  -7   43.60   11.60
   8   1   7   80.59   12.20
   8   1   7   82.29   16.00
  -9  -1  -7   74.79   15.90
   9   1   7   41.50    9.60
   9   1   7   14.90   13.10
  10  -2  -7   43.80   11.90
   9  -2  -7  188.18   20.30
   9  -2  -7  188.88   21.30
   8  -2  -7  382.16   29.80
   8  -2  -7  425.66   30.20
   8  -2  -7  352.96   23.70
  -8   2   7  385.66   23.90
   7  -2  -7   75.59    8.80
   7  -2  -7   87.79   12.80
   7  -2  -7   74.29   12.30
  -7   2   7   93.69    9.40
   6  -2  -7   83.49   12.60
   6  -2  -7  122.69   13.30
   6  -2  -7  131.09   11.30
  -6   2   7  123.19   11.60
   5  -2  -7  415.66   29.60
   5  -2  -7  424.66   29.20
   5  -2  -7  407.46   29.00
   5  -2  -7  423.06   28.30
  -5   2   7  530.15   30.40
  -5   2   7  406.86   28.20
   4  -2  -7    9.40    4.20
   4  -2  -7    0.80    5.10
   4  -2  -7    7.20    5.10
   4  -2  -7   -3.80    3.30
  -4   2   7    6.50    5.20
  -4   2   7   -4.50    3.90
   3  -2  -7  188.88   15.40
   3  -2  -7  221.28   15.40
  -3   2   7  167.08   14.40
  -3   2   7  187.48   15.00
   2  -2  -7 1763.72   98.09
   2  -2  -7 1598.44   98.59
   2  -2  -7 1614.64   98.09
  -2   2   7 1968.90   99.49
  -2   2   7 1488.65   98.09
  -2   2   7 1796.32   97.99
   1  -2  -7  238.48   16.10
   1  -2  -7  209.68   15.20
   1  -2  -7  190.58   14.50
  -1   2   7  151.28   13.60
  -1   2   7  189.68   14.90
  -1   2   7  185.78   15.40
   0  -2  -7   61.09    7.80
   0  -2  -7   63.29    8.70
   0  -2  -7   56.79    8.40
   0   2   7   81.29    9.20
   0   2   7   53.09    8.10
   0   2   7   67.59    7.50
  -1  -2  -7  143.19   11.90
  -1  -2  -7  161.58   13.00
  -1  -2  -7  105.19   13.90
   1   2   7  133.29   11.50
   1   2   7  150.78   12.70
   1   2   7  120.29   12.40
  -2  -2  -7   -0.70    3.60
  -2  -2  -7    5.60    4.60
  -2  -2  -7    2.80    4.60
   2   2   7    5.40    3.60
   2   2   7   -0.70    4.40
   2   2   7    8.00    5.10
  -3  -2  -7    7.70    4.80
  -3  -2  -7   11.30    6.30
  -3  -2  -7    5.80    4.40
   3   2   7    8.70    3.90
   3   2   7   12.60    5.20
   3   2   7    6.50    6.00
  -4  -2  -7  116.69   12.70
  -4  -2  -7   76.19   10.70
  -4  -2  -7   96.79   13.00
   4   2   7  108.19   11.80
   4   2   7   86.49   13.90
   4   2   7  109.49   11.10
  -5  -2  -7  168.38   16.20
   5   2   7  174.28   16.10
   5   2   7  144.49   17.10
  -6  -2  -7  140.99   15.80
   6   2   7  122.09   14.10
   6   2   7  129.09   19.00
  -7  -2  -7  104.09   16.00
   7   2   7   95.69   13.20
   7   2   7  100.29   17.90
  -8  -2  -7  405.76   33.50
   8   2   7  463.85   37.60
  -9  -2  -7  201.78   23.50
   9   2   7  214.58   20.60
   9  -3  -7    2.70    8.80
   9  -3  -7   -2.70    9.50
   8  -3  -7   62.49   12.70
   8  -3  -7   50.19   11.10
   8  -3  -7   51.19    9.30
  -8   3   7   66.99    7.00
   7  -3  -7   88.09   13.10
   7  -3  -7  154.48   17.20
   7  -3  -7  128.89   11.00
  -7   3   7  120.39   11.00
   6  -3  -7  458.95   29.10
   6  -3  -7  384.06   30.20
   6  -3  -7  457.75   32.00
  -6   3   7  490.15   29.50
   5  -3  -7  426.66   30.30
   5  -3  -7  509.65   31.30
   5  -3  -7  488.55   32.10
   5  -3  -7  434.76   29.90
   4  -3  -7  257.27   19.90
   4  -3  -7  257.97   18.90
   4  -3  -7  233.78   18.70
   4  -3  -7  248.48   18.50
  -4   3   7  255.07   19.40
  -4   3   7  270.27   20.10
   3  -3  -7  131.79   10.90
   3  -3  -7  135.09   11.40
   3  -3  -7  131.49   12.70
   3  -3  -7  112.79   11.50
  -3   3   7  123.29   12.30
  -3   3   7  105.29   12.30
   2  -3  -7    6.20    4.90
   2  -3  -7    2.00    3.70
   2  -3  -7    3.90    4.10
  -2   3   7    0.80    3.30
  -2   3   7    9.10    5.00
  -2   3   7    3.40    4.30
   1  -3  -7    8.70    4.00
   1  -3  -7    6.80    4.90
  -1   3   7    5.70    5.00
  -1   3   7    7.90    3.50
  -1   3   7    4.40    4.90
   0  -3  -7  649.24   37.70
   0  -3  -7  573.14   37.20
   0  -3  -7  613.24   35.30
   0   3   7  577.44   35.10
   0   3   7  476.65   36.10
  -1  -3  -7   94.29   11.20
  -1  -3  -7   75.69    8.40
  -1  -3  -7   84.69   10.50
   1   3   7   74.79   10.20
   1   3   7   79.09    8.10
   1   3   7   93.69   11.30
  -2  -3  -7   43.10    6.80
  -2  -3  -7   43.50    7.80
  -2  -3  -7   28.60    7.70
   2   3   7   39.90    7.90
   2   3   7   47.80    6.70
   2   3   7   36.60    7.80
  -3  -3  -7    1.20    6.30
   3   3   7   18.60    6.70
   3   3   7    2.70    4.10
  -4  -3  -7  870.11   55.19
  -4  -3  -7  901.91   53.29
   4   3   7  816.52   52.39
   4   3   7  856.71   53.69
  -5  -3  -7  214.38   18.60
   5   3   7  199.98   19.00
   5   3   7  217.08   22.10
  -6  -3  -7 1601.44   85.59
   6   3   7 1401.96   88.89
   6   3   7 1218.58   83.59
  -7  -3  -7 1617.44   93.79
   7   3   7 1489.75   92.19
   7   3   7 1508.25   97.89
  -8  -3  -7  444.56   34.40
   8   3   7  432.56   38.60
   9  -4  -7  376.76   30.10
   9  -4  -7  329.77   29.90
   8  -4  -7  390.26   28.10
   8  -4  -7  309.97   28.10
  -8   4   7  331.97   21.60
   7  -4  -7   76.59   13.30
   7  -4  -7   87.89    9.70
   7  -4  -7   99.29   12.60
  -7   4   7   90.09   10.20
   6  -4  -7   36.60    7.20
   6  -4  -7   42.10    8.40
   6  -4  -7   32.90   10.70
  -6   4   7   46.70    8.40
   5  -4  -7  158.38   16.10
   5  -4  -7  129.39   12.90
  -5   4   7  142.99   13.70
   4  -4  -7   33.50    7.80
   4  -4  -7   55.69    7.80
   4  -4  -7   31.50    8.80
   4  -4  -7   42.60    6.90
  -4   4   7   38.40    7.70
   3  -4  -7   89.09   12.10
   3  -4  -7   93.49   11.10
   3  -4  -7   86.59    9.10
   3  -4  -7   83.09    8.60
  -3   4   7   80.79   13.30
  -3   4   7   78.89   10.40
   2  -4  -7   12.60    6.50
   2  -4  -7    8.30    3.30
   2  -4  -7   10.80    5.00
   2  -4  -7   13.20    4.10
  -2   4   7   16.40    6.10
  -2   4   7   12.50    6.20
   1  -4  -7    4.70    3.40
   1  -4  -7    0.60    5.90
   1  -4  -7    0.20    4.30
  -1   4   7   -4.50    4.90
  -1   4   7    0.00    4.70
  -1   4   7    1.90    2.80
   0  -4  -7 1031.50   61.39
   0  -4  -7 1023.40   61.49
   0  -4  -7 1017.90   57.89
   0   4   7  972.40   57.99
   0   4   7 1052.19   61.29
   0   4   7  913.21   61.19
  -1  -4  -7  193.48   13.20
  -1  -4  -7  159.18   16.40
   1   4   7  178.58   13.20
   1   4   7  182.68   16.30
  -2  -4  -7  317.07   23.20
  -2  -4  -7  305.77   20.10
   2   4   7  263.77   22.30
   2   4   7  293.37   19.80
  -3  -4  -7 2273.37  131.09
  -3  -4  -7 2179.68  127.79
   3   4   7 2264.27  127.79
  -4  -4  -7 1647.14  102.39
  -4  -4  -7 1769.02   99.79
  -5  -4  -7  620.24   40.10
  -5  -4  -7  605.94   43.00
   5   4   7  589.54   44.70
   5   4   7  625.54   41.90
  -6  -4  -7  521.75   36.00
   6   4   7  502.45   40.20
  -7  -4  -7  229.48   21.60
   7   4   7  174.58   24.40
   7   4   7  237.28   21.20
  -8  -4  -7  159.08   20.10
   8   4   7  109.99   20.30
   8   4   7  137.09   17.80
   9  -5  -7   -4.20   10.10
   9  -5  -7   -5.20    8.90
   8  -5  -7   58.09   11.60
   8  -5  -7   48.70   13.20
  -8   5   7   69.29    8.00
   7  -5  -7   34.30    8.80
   7  -5  -7   65.49   13.50
  -7   5   7   52.99   12.80
  -7   5   7   46.50    7.90
   6  -5  -7  311.77   25.10
   6  -5  -7  287.17   21.30
   6  -5  -7  273.27   21.90
   6  -5  -7  261.97   21.20
  -6   5   7  267.47   21.20
   5  -5  -7   17.90    5.50
   5  -5  -7   17.20    6.10
   5  -5  -7    9.10    5.50
   5  -5  -7   12.70    8.50
  -5   5   7   15.70    6.80
   4  -5  -7  231.78   19.10
   4  -5  -7  230.28   21.00
   4  -5  -7  212.68   16.80
   4  -5  -7  248.28   17.30
  -4   5   7  260.77   19.50
   3  -5  -7  293.97   23.30
   3  -5  -7  304.07   19.90
   3  -5  -7  311.37   20.20
   3  -5  -7  296.27   24.50
  -3   5   7  327.17   23.10
   2  -5  -7  180.38   17.80
   2  -5  -7  182.38   12.80
   2  -5  -7  189.08   12.50
  -2   5   7  184.18   16.60
   1  -5  -7  455.05   26.40
   1  -5  -7  479.45   32.20
   1  -5  -7  463.35   26.30
  -1   5   7  385.06   30.40
   0  -5  -7 1209.88   66.79
   0  -5  -7 1136.69   72.19
   0   5   7 1171.18   66.69
   0   5   7 1193.48   71.59
  -1  -5  -7 2079.09  119.19
  -1  -5  -7 2216.18  124.99
   1   5   7 2140.19  123.79
   1   5   7 2062.99  119.39
  -2  -5  -7  742.03   50.49
  -2  -5  -7  784.92   45.80
   2   5   7  790.12   50.09
   2   5   7  782.52   46.00
  -3  -5  -7  218.78   16.40
  -3  -5  -7  262.47   21.70
   3   5   7  212.98   16.10
   3   5   7  229.48   21.20
  -4  -5  -7  751.02   45.40
  -4  -5  -7  761.02   49.80
   4   5   7  697.63   45.00
  -5  -5  -7   24.80   10.90
  -5  -5  -7   29.50    7.90
   5   5   7   15.10    6.00
   5   5   7   21.40    8.90
  -6  -5  -7  250.37   22.00
   6   5   7  269.17   24.70
   6   5   7  260.07   27.10
  -7  -5  -7  232.48   22.20
   7   5   7  224.18   26.50
   7   5   7  247.28   23.80
   8  -6  -7   50.99   13.50
   8  -6  -7   40.20   15.80
  -8   6   7   58.39    8.50
   7  -6  -7   42.60    9.30
   7  -6  -7   38.50   11.70
  -7   6   7   23.80    7.40
  -7   6   7   30.00    7.30
   6  -6  -7  165.18   19.60
   6  -6  -7  161.58   14.70
   6  -6  -7  127.79   13.60
  -6   6   7  138.49   14.60
  -6   6   7  130.49   14.60
   5  -6  -7   10.90    5.10
   5  -6  -7   13.60    5.50
   5  -6  -7   18.30    9.00
  -5   6   7   14.60    6.60
   4  -6  -7    3.70    3.70
   4  -6  -7   -4.80    7.60
   4  -6  -7    1.60    3.80
  -4   6   7    3.80    6.90
   3  -6  -7  540.45   31.60
   3  -6  -7  542.95   31.50
   3  -6  -7  511.15   37.20
  -3   6   7  540.55   36.20
   2  -6  -7  258.67   23.30
  -2   6   7  287.07   22.80
   1  -6  -7  587.54   40.10
  -1   6   7  562.74   38.60
   0  -6  -7   22.60    8.10
   0   6   7   21.10    8.60
  -1  -6  -7  268.17   23.90
   1   6   7  282.17   23.20
  -2  -6  -7   16.70    9.20
  -2  -6  -7   16.00    3.50
   2   6   7    4.50    2.90
   2   6   7    7.20    7.80
  -3  -6  -7  330.87   20.50
  -3  -6  -7  347.27   27.20
   3   6   7  272.97   20.10
   3   6   7  305.17   25.70
  -4  -6  -7  263.17   24.50
   4   6   7  237.88   18.40
   4   6   7  305.77   24.60
  -5  -6  -7  266.17   21.60
  -5  -6  -7  311.27   27.90
   5   6   7  308.17   22.10
   5   6   7  301.17   26.00
  -6  -6  -7  168.88   16.10
   6   6   7  105.39   19.60
   7  -7  -7   88.19   11.60
   7  -7  -7   97.59   17.50
  -7   7   7   89.19   12.00
   6  -7  -7  127.79   17.80
   6  -7  -7  105.89   11.60
   6  -7  -7  100.09   12.30
  -6   7   7  120.09   14.10
   5  -7  -7  119.19   17.90
   5  -7  -7  123.99   11.40
   5  -7  -7  140.39   11.90
  -5   7   7  150.38   15.60
   4  -7  -7   76.79    6.30
   4  -7  -7   70.19    6.30
   4  -7  -7   77.89   14.40
  -4   7   7   80.79   12.10
   3  -7  -7  277.07   24.50
  -3   7   7  232.18   21.10
   2  -7  -7  173.68   19.10
  -2   7   7  155.68   17.10
   1  -7  -7  210.18   21.50
  -1   7   7  197.78   19.70
   0  -7  -7   96.19   15.60
   0   7   7  149.69   16.50
  -1  -7  -7  463.45   35.90
   1   7   7  476.45   34.80
  -2  -7  -7  217.88   22.30
   2   7   7  234.48   22.30
  -3  -7  -7  549.25   39.90
   3   7   7  659.93   40.50
   3   7   7  488.85   31.10
   3   7   7  517.25   31.20
  -4  -7  -7  808.12   54.09
   4   7   7  770.12   52.89
   4   7   7  785.82   46.90
   4   7   7  769.02   46.50
  -5  -7  -7  128.39   19.30
   5   7   7  148.89   19.70
   5   7   7  128.89   13.60
   6  -8  -7   10.80    5.80
  -6   8   7    3.40    8.10
   5  -8  -7   19.80   12.00
  -5   8   7   24.60    9.40
   4  -8  -7   65.29   14.10
  -4   8   7   53.09   11.00
   3  -8  -7  229.98   23.00
  -3   8   7  203.18   21.60
   2  -8  -7  755.42   51.59
  -2   8   7  727.13   49.50
   1  -8  -7   48.50   13.60
  -1   8   7   38.70   11.50
   0  -8  -7 1015.10   69.39
   0   8   7 1138.39   69.19
  -1  -8  -7 1100.99   70.69
   1   8   7 1067.09   69.19
  -2  -8  -7  287.57   26.20
   2   8   7  246.58   24.30
  -3  -8  -7   -0.80    9.00
   3   8   7   -8.60    8.20
   4  -9  -7  129.99   19.40
  -4   9   7  181.88   19.60
   3  -9  -7  604.94   45.10
  -3   9   7  643.54   44.50
   2  -9  -7  687.53   48.30
  -2   9   7  647.64   46.30
   1  -9  -7   66.29   14.60
  -1   9   7   47.50   12.60
   0  -9  -7   46.40   12.00
   0   9   7   21.70   10.40
  -1  -9  -7   18.20   11.90
   1   9   7   30.60   11.10
  -2  -9  -7   -3.40   11.60
   2   9   7   -0.40    8.60
   3   9  -8   28.10   11.60
  -3  -9   8   21.90   11.30
   2   9  -8   11.90    9.90
  -2  -9   8    9.80   10.60
  -1  -9   8  718.93   51.79
   0   9  -8  385.56   31.70
   0  -9   8  425.86   25.20
   0  -9   8  363.36   32.60
  -1   9  -8   85.99   15.70
   1  -9   8   54.49   13.80
  -2   9  -8  786.72   52.89
   2  -9   8  781.82   53.69
   2  -9   8  749.73   48.10
  -3   9  -8  242.78   24.10
   3  -9   8  232.88   23.30
   3  -9   8  218.58   19.90
  -4   9  -8   13.30   10.00
   4  -9   8    8.50   10.00
   4  -9   8    6.80    9.50
   5   8  -8   58.59   14.50
  -5  -8   8   23.10   11.30
   4   8  -8  498.95   39.20
  -4  -8   8  538.95   40.60
   3   8  -8   75.09   14.30
  -3  -8   8   73.19   14.80
   2   8  -8  329.57   28.70
  -2  -8   8  304.17   28.10
   1   8  -8  172.78   19.00
  -1  -8   8  154.88   20.20
   0  -8   8  123.99    9.70
   0  -8   8  118.09   17.90
  -1   8  -8  -10.20   10.20
  -1   8  -8    4.30    4.40
   1  -8   8    4.60    4.60
   1  -8   8   11.50    9.20
  -2   8  -8  264.07   25.20
  -2   8  -8  274.67   21.40
   2  -8   8  259.77   20.20
   2  -8   8  262.07   25.70
  -3   8  -8  224.68   22.60
   3  -8   8  223.28   19.30
   3  -8   8  247.68   23.10
  -4   8  -8   44.40   12.30
   4  -8   8   51.39   11.90
   4  -8   8   37.90   10.60
  -5   8  -8  523.85   40.10
   5  -8   8  581.74   39.70
   5  -8   8  519.45   39.00
   6  -8   8  229.28   23.80
   6  -8   8  254.67   23.40
   6   7  -8   77.99   15.90
  -6  -7   8  121.79   18.50
   5   7  -8    0.60    8.90
  -5  -7   8    3.90    8.70
   4   7  -8  137.09   19.20
  -4  -7   8  134.29   18.50
   3   7  -8   47.60   12.30
  -3  -7   8   32.10   11.30
   2   7  -8   55.29   12.10
  -2  -7   8   68.19   13.20
   1   7  -8  485.25   36.30
  -1  -7   8  476.95   35.90
   0   7  -8  164.58   11.00
   0   7  -8  162.68   18.30
   0  -7   8  161.28   18.70
   0  -7   8  161.88   11.00
  -1   7  -8  694.33   40.40
  -1   7  -8  673.13   46.30
   1  -7   8  642.64   46.00
   1  -7   8  658.53   40.30
  -2   7  -8 1036.00   69.49
  -2   7  -8 1376.16   75.69
   2  -7   8 1208.48   76.79
  -3   7  -8 1031.10   68.59
  -3   7  -8 1217.28   73.59
   3  -7   8 1222.58   69.69
  -4   7  -8  661.03   45.10
   4  -7   8  605.94   42.10
   4  -7   8  636.54   45.90
  -5   7  -8   32.40   11.20
   5  -7   8   22.40    9.30
   5  -7   8   14.20    9.70
  -6   7  -8  613.54   46.40
   6  -7   8  732.83   47.20
   6  -7   8  624.34   44.00
  -7   7  -8   86.19   16.50
   7  -7   8   93.89   13.00
   7  -7   8   61.39   16.10
   7   6  -8   10.90   10.90
  -7  -6   8   -1.50    8.80
   6   6  -8   27.20   10.90
  -6  -6   8   29.60   10.40
   5   6  -8   63.29   13.50
  -5  -6   8   63.89   13.10
   4   6  -8  384.36   29.80
  -4  -6   8  346.97   29.30
   3   6  -8  150.48   18.90
  -3  -6   8  186.38   19.00
   2   6  -8  903.41   58.49
  -2  -6   8  908.11   58.89
   1   6  -8 1171.28   71.19
  -1  -6   8 1101.39   70.69
   0   6  -8 1581.24   92.99
   0  -6   8 1558.84   92.69
   0  -6   8 1489.25   85.69
   0  -6   8 1522.05   85.99
  -1   6  -8  525.35   37.10
  -1   6  -8  497.85   31.40
   1  -6   8  509.25   36.50
   1  -6   8  541.55   31.80
  -2   6  -8   12.60    4.70
  -2   6  -8    2.80    8.20
   2  -6   8   12.20    5.20
   2  -6   8    6.40    7.20
  -3   6  -8  489.25   36.60
  -3   6  -8  483.25   34.30
   3  -6   8  529.75   33.90
   3  -6   8  508.95   35.70
  -4   6  -8  212.48   21.20
   4  -6   8  184.98   18.40
   4  -6   8  200.68   19.00
  -5   6  -8   16.80   10.40
   5  -6   8   21.30    8.70
   5  -6   8   42.60   10.00
  -6   6  -8   11.60   10.00
   6  -6   8    8.40    6.80
   6  -6   8   19.60   10.70
  -7   6  -8    1.80   10.20
   7  -6   8   11.10    7.50
   7  -6   8   -2.80   10.90
   8   5  -8   73.19   16.90
  -8  -5   8   62.49   13.00
   7   5  -8   57.79    6.20
   7   5  -8   54.09   14.10
   7   5  -8   45.70    6.90
  -7  -5   8   57.99   11.50
   6   5  -8  199.98   23.40
  -6  -5   8  271.07   23.50
   5   5  -8  393.46   31.10
   4   5  -8 2267.47  130.69
  -4  -5   8 2153.88  129.99
   3   5  -8 1385.16   86.59
  -3  -5   8 1468.75   86.79
   2   5  -8  245.98   21.20
  -2  -5   8  210.08   20.10
   1   5  -8  814.62   52.69
  -1  -5   8  813.62   52.39
   0   5  -8 1281.77   76.79
   0  -5   8 1218.78   69.89
   0  -5   8 1268.27   76.49
  -1   5  -8   -1.70    6.80
   1  -5   8    7.60    3.70
   1  -5   8   -0.70    6.50
  -2   5  -8  171.18   14.00
  -2   5  -8  183.88   18.70
   2  -5   8  185.28   14.80
   2  -5   8  204.28   18.10
  -3   5  -8  319.47   25.60
  -3   5  -8  311.27   22.00
   3  -5   8  319.67   24.40
   3  -5   8  285.37   22.20
  -4   5  -8    3.10    5.80
  -4   5  -8   -0.90    7.10
   4  -5   8   18.00    7.90
   4  -5   8   14.50    7.80
  -5   5  -8    1.50    8.20
   5  -5   8   -5.10    6.10
   5  -5   8   -0.70    7.30
  -6   5  -8   26.50   11.10
   6  -5   8   35.00   14.00
   6  -5   8   28.00    8.50
  -7   5  -8   46.20   12.80
   7  -5   8   55.39   13.50
   7  -5   8   33.40    8.80
   8  -5   8  335.87   24.80
   8  -5   8  359.06   31.80
   8   4  -8  115.59   17.80
  -8  -4   8   96.89   14.70
   7   4  -8  966.20   60.29
   7   4  -8  865.71   52.19
   7   4  -8  869.21   52.09
  -7  -4   8  895.81   57.39
   6   4  -8  594.14   35.30
   6   4  -8  658.23   35.50
   6   4  -8  548.45   43.00
  -6  -4   8  608.34   41.90
   5   4  -8   62.49   18.30
  -5  -4   8   64.99   11.40
   4   4  -8  176.88   18.50
  -4  -4   8  207.68   18.60
   3   4  -8  141.39   16.30
  -3  -4   8  123.49   14.50
   2   4  -8    6.30    5.70
  -2  -4   8    6.70    6.30
   1   4  -8  301.37   22.80
  -1  -4   8  241.98   21.50
   0   4  -8 1132.19   64.09
   0  -4   8 1036.10   63.09
   0  -4   8 1020.90   57.49
   0  -4   8  936.61   58.69
  -1   4  -8   17.50    7.90
   1  -4   8   29.00    8.40
   1  -4   8   18.60    4.40
  -2   4  -8  305.57   23.00
  -2   4  -8  310.07   25.20
   2  -4   8  320.57   24.10
   2  -4   8  300.37   21.40
   2  -4   8  339.57   21.10
  -3   4  -8  349.47   25.30
  -3   4  -8  333.37   27.30
   3  -4   8  383.26   26.70
   3  -4   8  343.97   25.00
   3  -4   8  366.36   24.00
  -4   4  -8    0.30    5.00
  -4   4  -8   -0.10    6.90
  -4   4  -8    2.70    5.10
   4  -4   8    8.60    7.30
   4  -4   8    2.40    4.80
   4  -4   8    6.90    6.10
  -5   4  -8  139.79   14.10
   5  -4   8  145.79   14.90
   5  -4   8  110.49   15.70
  -6   4  -8  136.19   14.50
  -6   4  -8  146.49   19.20
   6  -4   8  145.29   18.00
   6  -4   8  141.39   14.70
  -7   4  -8   36.10    8.20
  -7   4  -8   69.19   14.20
   7  -4   8   47.90    8.80
   7  -4   8   58.89   13.90
  -8   4  -8   56.59   14.50
   8  -4   8   45.90    8.60
   8  -4   8   80.79   16.90
   9   3  -8  165.58   22.30
   9   3  -8  147.19   15.60
  -9  -3   8  169.88   17.80
   8   3  -8  144.09   13.30
   8   3  -8  128.69   18.60
  -8  -3   8  115.49   15.20
   7   3  -8  283.27   19.20
   7   3  -8  254.37   19.00
   7   3  -8  312.77   26.10
  -7  -3   8  261.07   22.60
   6   3  -8   -6.80    8.60
   6   3  -8   -0.40    3.20
   6   3  -8   -0.10    3.50
  -6  -3   8    2.20    6.60
   5   3  -8   45.20    4.50
   5   3  -8   52.29   11.50
   5   3  -8   45.20    4.50
  -5  -3   8   47.20    9.70
   4   3  -8  162.98   18.10
  -4  -3   8  233.78   19.00
   3   3  -8  921.11   64.49
   3   3  -8 1218.68   65.79
  -3  -3   8 1028.90   64.49
   2   3  -8   56.39    8.70
   2   3  -8   42.20    8.40
  -2  -3   8   38.20    8.10
  -2  -3   8   57.19    9.70
   1   3  -8 1040.00   69.29
   1   3  -8 1220.98   68.99
  -1  -3   8 1205.68   69.79
  -1  -3   8 1117.19   69.39
   0   3  -8  812.82   50.89
   0   3  -8  823.22   49.80
   0  -3   8  819.52   50.49
   0  -3   8  793.52   45.80
   0  -3   8  774.82   50.29
   0  -3   8  796.42   45.90
  -1   3  -8  242.78   18.20
  -1   3  -8  206.78   19.20
   1  -3   8  262.07   16.50
   1  -3   8  217.38   19.00
   1  -3   8  245.98   19.20
   1  -3   8  219.98   15.30
  -2   3  -8  270.77   20.40
  -2   3  -8  261.17   21.90
   2  -3   8  267.17   18.20
   2  -3   8  286.37   19.60
   2  -3   8  279.47   23.00
   2  -3   8  266.57   21.30
  -3   3  -8  244.78   20.20
  -3   3  -8  270.47   21.70
   3  -3   8  273.17   20.30
   3  -3   8  262.87   21.00
   3  -3   8  275.27   19.00
  -4   3  -8   97.09   10.90
  -4   3  -8   95.39   14.10
   4  -3   8   85.99   10.20
   4  -3   8   95.29   12.10
   4  -3   8  100.69   12.70
  -5   3  -8   -1.90    4.90
  -5   3  -8    1.90    6.40
   5  -3   8    0.50    7.90
   5  -3   8   -2.50    5.50
  -6   3  -8   23.70   10.20
  -6   3  -8    7.30    6.10
   6  -3   8   16.40    6.80
   6  -3   8    7.40    8.40
  -7   3  -8   92.39   12.10
  -7   3  -8  125.79   18.10
   7  -3   8  119.19   13.10
   7  -3   8  100.19   16.80
  -8   3  -8  581.84   42.60
  -8   3  -8  488.85   38.70
   8  -3   8  648.34   45.00
   8  -3   8  593.34   37.40
  -9   3  -8  412.96   35.50
   9  -3   8  364.66   34.60
   9  -3   8  394.56   28.50
   9   2  -8  -10.60    6.50
   9   2  -8   -0.20   15.50
  -9  -2   8  -10.40    5.90
   8   2  -8  247.28   20.40
   8   2  -8  261.47   20.40
  -8  -2   8  284.87   21.60
   7   2  -8  967.70   61.89
   7   2  -8 1225.48   68.49
   7   2  -8 1134.49   67.69
  -7  -2   8 1039.60   63.89
  -7  -2   8  941.31   62.39
   6   2  -8   25.30    6.90
   6   2  -8   33.00    5.80
  -6  -2   8   22.70    5.90
  -6  -2   8   43.50    8.20
   5   2  -8  320.97   23.70
   5   2  -8  416.96   27.50
   5   2  -8  294.67   20.50
  -5  -2   8  328.07   24.20
   4   2  -8 1083.59   67.39
   4   2  -8 1020.10   65.49
   4   2  -8 1061.79   61.89
  -4  -2   8 1155.68   62.39
  -4  -2   8 1147.29   66.79
   3   2  -8  644.64   39.80
   3   2  -8  567.34   40.30
  -3  -2   8  658.83   35.30
  -3  -2   8  587.24   40.30
  -3  -2   8  627.24   40.40
   2   2  -8  421.86   28.80
   2   2  -8  458.85   30.30
  -2  -2   8  427.86   29.60
  -2  -2   8  419.36   29.40
   1   2  -8   38.80    7.10
   1   2  -8   33.40    8.10
  -1  -2   8   35.70    3.80
  -1  -2   8   25.50    6.80
  -1  -2   8   26.30    7.30
  -1  -2   8   46.40    4.40
   0   2  -8   78.09   11.10
   0   2  -8   78.09    9.40
   0  -2   8   77.89    7.50
   0  -2   8   84.99   10.00
   0  -2   8  106.19   11.50
   0  -2   8   86.59    7.10
  -1   2  -8  294.57   22.00
  -1   2  -8  236.88   20.10
   1  -2   8  309.97   18.80
   1  -2   8  277.67   21.30
   1  -2   8  263.77   21.40
   1  -2   8  297.97   19.40
  -2   2  -8  191.38   16.20
  -2   2  -8  143.09   13.60
   2  -2   8  140.59   12.10
   2  -2   8  150.88   13.40
   2  -2   8  159.18   14.80
   2  -2   8  177.48   14.80
  -3   2  -8   30.10    8.70
  -3   2  -8   33.90    6.80
   3  -2   8   24.50    7.30
   3  -2   8   35.80    8.10
   3  -2   8   20.00    5.30
  -4   2  -8  583.44   37.00
  -4   2  -8  577.54   39.20
   4  -2   8  560.64   36.30
   4  -2   8  541.15   37.30
   4  -2   8  577.44   38.10
  -5   2  -8 1436.26   77.29
  -5   2  -8 1039.70   72.39
   5  -2   8 1219.78   73.79
   5  -2   8 1259.07   75.79
  -6   2  -8  784.52   51.89
  -6   2  -8  712.53   47.50
   6  -2   8  796.52   52.09
   6  -2   8  783.82   48.70
  -7   2  -8  751.72   49.99
   7  -2   8  736.53   50.09
   7  -2   8  649.04   44.60
  -8   2  -8  822.02   54.39
  -8   2  -8  688.63   47.40
   8  -2   8  807.92   48.40
   8  -2   8  765.92   55.19
  -9   2  -8 1137.19   70.29
   9  -2   8  910.91   69.69
   9  -2   8 1013.40   61.29
   9   1  -8   80.49   12.30
   9   1  -8   82.59   16.10
  -9  -1   8   86.49   10.90
   8   1  -8  115.29   13.90
   8   1  -8  135.19   14.60
   8   1  -8  202.98   20.40
  -8  -1   8  146.89   13.70
   7   1  -8  385.66   26.40
   7   1  -8  354.76   26.50
  -7  -1   8  404.86   27.30
   6   1  -8 1171.58   63.69
   6   1  -8 1091.19   67.39
   6   1  -8  985.40   64.39
  -6  -1   8 1016.50   63.79
  -6  -1   8 1102.39   64.99
   5   1  -8  347.17   24.70
   5   1  -8  334.87   25.90
   5   1  -8  349.17   22.60
  -5  -1   8  350.86   24.80
   4   1  -8    3.70    3.40
   4   1  -8    5.40    4.70
   4   1  -8   -1.40    4.50
  -4  -1   8    2.00    3.40
  -4  -1   8   -0.30    4.80
   3   1  -8  245.08   21.80
   3   1  -8  318.57   18.80
   3   1  -8  295.07   23.40
  -3  -1   8  315.57   22.70
  -3  -1   8  291.77   18.90
  -3  -1   8  320.67   22.50
   2   1  -8   18.70    3.60
   2   1  -8    6.60    5.90
  -2  -1   8   20.20    3.70
  -2  -1   8   15.60    6.40
  -2  -1   8   16.60    5.50
   1   1  -8   53.19    9.10
   1   1  -8   72.39    6.40
  -1  -1   8   63.09    9.00
  -1  -1   8   53.79    9.10
  -1  -1   8   64.79    6.40
   0   1  -8  405.66   27.80
   0   1  -8  416.56   25.40
   0  -1   8  421.16   27.70
   0  -1   8  417.46   25.50
   0  -1   8  378.46   27.90
  -1   1  -8  277.37   19.40
   1  -1   8  228.08   16.80
   1  -1   8  241.48   17.90
   1  -1   8  250.17   20.70
   1  -1   8  244.08   19.40
  -2   1  -8 1306.37   78.09
  -2   1  -8 1270.67   78.79
   2  -1   8 1312.87   78.49
   2  -1   8 1264.77   77.89
   2  -1   8 1375.96   78.99
   2  -1   8 1378.86   76.99
  -3   1  -8  383.86   27.60
  -3   1  -8  440.06   29.80
   3  -1   8  436.66   29.30
   3  -1   8  390.36   28.20
   3  -1   8  413.26   27.20
   3  -1   8  407.26   28.70
  -4   1  -8  894.61   55.29
  -4   1  -8  805.72   52.89
   4  -1   8  836.32   54.79
   4  -1   8  933.21   54.39
   4  -1   8  857.21   53.19
  -5   1  -8 1553.34   91.69
  -5   1  -8 1377.66   88.79
   5  -1   8 1620.24   90.39
   5  -1   8 1517.75   91.99
  -6   1  -8  939.31   66.69
  -6   1  -8  982.60   59.89
   6  -1   8  946.51   63.49
   6  -1   8 1052.19   61.29
  -7   1  -8  106.59   13.00
  -7   1  -8  138.19   18.80
   7  -1   8  144.09   14.90
   7  -1   8  125.29   18.20
  -8   1  -8   59.29   14.20
  -8   1  -8   58.59   10.60
   8  -1   8   55.69   10.00
   8  -1   8   65.09   15.20
  -9   1  -8   32.80   12.30
   9  -1   8    5.60    7.00
   9  -1   8   20.00   13.60
   9   0  -8  148.09   17.50
   9   0  -8  167.58   20.50
  -9   0   8  158.78   14.20
   8   0  -8   54.29   10.50
   8   0  -8   41.60   11.90
   8   0  -8   61.89    9.10
  -8   0   8   53.09    8.10
   7   0  -8    9.20    8.80
   7   0  -8    7.20    5.10
   7   0  -8    6.00    5.60
  -7   0   8   -4.30    5.20
  -7   0   8    1.30    5.20
   6   0  -8   84.19   10.20
   6   0  -8   88.69   11.30
   6   0  -8   75.49   11.60
  -6   0   8   84.09   10.80
  -6   0   8   77.29   10.10
   5   0  -8   39.40    9.40
   5   0  -8   41.00    7.10
   5   0  -8   34.10    6.40
  -5   0   8   32.40    6.80
  -5   0   8   30.20    6.90
   4   0  -8   18.40    5.10
   4   0  -8   22.20    5.80
   4   0  -8   27.40    7.70
  -4   0   8   30.80    5.80
  -4   0   8   24.00    6.60
  -4   0   8   23.40    7.20
   3   0  -8  211.18   15.20
   3   0  -8  166.78   12.50
   3   0  -8  179.48   14.70
  -3   0   8  152.58   12.70
  -3   0   8  175.48   14.90
  -3   0   8  136.09   14.30
   2   0  -8  341.87   23.30
   2   0  -8  288.87   22.30
   2   0  -8  276.67   20.20
  -2   0   8  346.57   22.90
  -2   0   8  318.97   23.10
  -2   0   8  351.26   21.10
   1   0  -8  646.44   38.10
   1   0  -8  642.34   40.10
   1   0  -8  617.24   39.90
  -1   0   8  676.03   40.80
  -1   0   8  634.14   40.00
  -1   0   8  587.14   37.90
   0   0  -8   10.80    5.40
   0   0  -8   14.80    5.60
   0   0  -8   21.30    4.60
   0   0   8   15.70    4.30
   0   0   8   18.90    6.20
   0   0   8   14.70    5.00
  -1   0  -8 1142.99   69.59
  -1   0  -8 1129.79   66.39
  -1   0  -8 1142.39   67.79
   1   0   8 1081.69   67.29
   1   0   8 1164.48   68.19
   1   0   8 1124.09   66.39
  -2   0  -8 1540.65   89.79
  -2   0  -8 1505.35   90.69
  -2   0  -8 1500.45   90.29
   2   0   8 1610.44   91.19
   2   0   8 1517.25   89.59
   2   0   8 1572.04   90.99
  -3   0  -8 1463.05   86.09
  -3   0  -8 1471.15   86.79
   3   0   8 1492.65   86.59
   3   0   8 1442.46   86.09
   3   0   8 1394.96   86.99
   3   0   8 1473.05   85.69
  -4   0  -8   22.60    8.30
  -4   0  -8    3.80    5.00
   4   0   8   13.30    8.00
   4   0   8    6.90    6.80
  -5   0  -8   13.40    7.80
  -5   0  -8   13.50    6.10
   5   0   8   15.10    8.70
   5   0   8   24.20    8.50
  -6   0  -8   19.40    9.40
   6   0   8    7.40    7.10
  -7   0  -8  114.79   18.30
   7   0   8  153.18   16.40
   7   0   8  130.79   18.60
  -8   0  -8  734.53   51.99
   8   0   8  734.23   53.39
   8   0   8  750.02   48.10
  -9   0  -8  545.55   43.10
   9   0   8  542.75   37.00
   9  -1  -8  -12.10    9.70
   9  -1  -8    2.00    8.90
  -9   1   8    2.70    4.10
   8  -1  -8   -1.20    6.50
   8  -1  -8   -4.10    4.60
   8  -1  -8   -3.60    8.30
  -8   1   8   -1.50    4.50
   7  -1  -8   72.79   11.60
   7  -1  -8   84.29   15.40
   7  -1  -8   65.69    9.30
  -7   1   8   75.49    9.50
   6  -1  -8  140.79   13.40
   6  -1  -8  112.49   11.90
   6  -1  -8   96.39   14.00
  -6   1   8  127.39   13.10
  -6   1   8  128.19   12.80
   5  -1  -8    5.20    6.30
   5  -1  -8   13.00    5.30
   5  -1  -8    1.30    4.70
  -5   1   8    7.90    5.50
  -5   1   8    4.40    5.50
   4  -1  -8   71.99    9.10
   4  -1  -8   64.89    9.20
   4  -1  -8   68.09   10.60
  -4   1   8   68.89   10.00
  -4   1   8   74.39    9.80
  -4   1   8   71.89    9.30
   3  -1  -8    5.40    5.00
   3  -1  -8    7.60    4.60
   3  -1  -8   15.10    5.90
  -3   1   8    9.90    5.10
  -3   1   8   21.50    5.90
  -3   1   8   11.20    5.00
   2  -1  -8  793.52   44.90
   2  -1  -8  759.22   45.90
   2  -1  -8  778.12   46.40
  -2   1   8  743.83   46.30
  -2   1   8  623.14   44.80
  -2   1   8  752.72   45.10
   1  -1  -8  738.53   46.80
   1  -1  -8  823.22   46.40
  -1   1   8  664.13   46.20
  -1   1   8  784.82   46.40
  -1   1   8  816.92   48.00
   0  -1  -8  282.97   23.00
   0  -1  -8  352.46   23.50
   0  -1  -8  358.46   22.90
   0   1   8  339.77   24.00
   0   1   8  322.37   22.50
  -1  -1  -8   11.10    5.90
  -1  -1  -8    6.50    4.90
   1   1   8    1.60    3.60
   1   1   8    5.10    3.70
   1   1   8   -1.10    5.00
  -2  -1  -8   24.90    6.80
  -2  -1  -8   13.00    5.30
  -2  -1  -8   18.20    6.60
   2   1   8   27.60    7.10
   2   1   8   29.70    7.80
   2   1   8   26.80    6.30
  -3  -1  -8   38.50    7.70
  -3  -1  -8   34.70    8.10
  -3  -1  -8   27.60    7.70
   3   1   8   45.80    8.20
   3   1   8   37.90    8.00
   3   1   8   34.00    8.80
   3   1   8   34.70    7.20
  -4  -1  -8   77.09   10.50
  -4  -1  -8   71.99   11.30
   4   1   8  107.09   12.90
   4   1   8   97.59   14.00
  -5  -1  -8 1446.16   85.69
   5   1   8 1468.45   84.89
   5   1   8 1309.47   87.09
  -6  -1  -8 1198.48   76.19
   6   1   8 1262.57   74.99
   6   1   8 1208.58   78.59
  -7  -1  -8  649.34   45.10
   7   1   8  611.34   46.90
   7   1   8  631.94   42.40
  -8  -1  -8  446.36   34.50
   8   1   8  459.85   31.80
   8   1   8  338.27   34.70
   9  -2  -8   90.59   15.70
   9  -2  -8   97.49   15.60
  -9   2   8   98.79    8.60
   8  -2  -8   -7.60    7.20
   8  -2  -8   -3.50    4.40
  -8   2   8   -2.90    4.10
   7  -2  -8    5.50    7.80
   7  -2  -8    2.00    7.10
   7  -2  -8    6.50    5.20
   6  -2  -8  127.19   15.10
   6  -2  -8  196.98   17.60
   6  -2  -8  130.69   12.80
  -6   2   8  120.99   12.90
   5  -2  -8  759.42   43.30
   5  -2  -8  665.43   42.50
   5  -2  -8  584.24   41.30
   5  -2  -8  666.43   44.50
  -5   2   8  623.74   42.20
  -5   2   8  695.13   42.20
   4  -2  -8  379.46   27.40
   4  -2  -8  375.56   26.10
   4  -2  -8  339.27   25.30
   4  -2  -8  380.76   26.20
  -4   2   8  383.66   26.10
   3  -2  -8   19.10    6.30
   3  -2  -8    9.50    5.20
  -3   2   8   13.70    5.20
  -3   2   8   19.50    5.60
  -3   2   8   12.70    6.30
   2  -2  -8  209.78   16.80
   2  -2  -8  207.28   16.30
   2  -2  -8  206.68   15.90
  -2   2   8  184.88   15.80
  -2   2   8  218.78   17.20
  -2   2   8  194.28   15.60
   1  -2  -8    5.20    4.70
   1  -2  -8    5.70    4.80
   1  -2  -8    5.60    5.00
  -1   2   8    4.10    4.80
  -1   2   8    7.00    5.70
  -1   2   8    9.10    4.70
   0  -2  -8  255.07   19.90
   0  -2  -8  270.47   19.00
   0  -2  -8  255.37   19.40
   0   2   8  280.77   20.40
   0   2   8  270.57   18.70
   0   2   8  233.98   18.90
  -1  -2  -8  815.82   49.90
  -1  -2  -8  859.41   50.69
  -1  -2  -8  781.22   50.69
   1   2   8  812.52   50.99
   1   2   8  827.92   49.70
  -2  -2  -8 3552.84  201.98
  -2  -2  -8 3456.15  202.48
  -2  -2  -8 3543.65  202.78
   2   2   8 3931.21  203.48
   2   2   8 3494.25  201.48
   2   2   8 3402.96  202.58
  -3  -2  -8 3130.89  187.18
  -3  -2  -8 3143.99  188.08
   3   2   8 3429.36  188.68
   3   2   8 3449.55  188.18
  -4  -2  -8 1603.04   88.79
  -4  -2  -8 1507.75   89.59
   4   2   8 1383.96   88.19
   4   2   8 1311.17   90.09
   4   2   8 1607.74   88.29
  -5  -2  -8 1915.51  107.19
   5   2   8 1861.61  106.79
   5   2   8 1611.04  108.69
  -6  -2  -8 1231.98   75.29
   6   2   8 1126.09   73.99
   6   2   8 1291.87   79.19
  -7  -2  -8   92.39   15.10
   7   2   8   81.49   13.10
   7   2   8   44.60   13.30
  -8  -2  -8   -3.70    8.70
   8   2   8    8.50    8.60
   8   2   8    4.20   11.80
   9  -3  -8  -10.90    8.70
   9  -3  -8   -7.40    8.40
   8  -3  -8   -9.30    4.20
   8  -3  -8   -2.70    7.90
   8  -3  -8    9.30    8.90
  -8   3   8    1.00    4.20
   7  -3  -8   20.00    5.90
   7  -3  -8   13.60    8.00
   7  -3  -8   10.80    8.00
  -7   3   8   15.70    6.30
   6  -3  -8   91.59   13.10
   6  -3  -8   98.99   13.30
   6  -3  -8   94.39   10.70
  -6   3   8   99.29   11.60
   5  -3  -8  290.47   22.90
   5  -3  -8  280.87   22.80
   5  -3  -8  318.87   22.80
   5  -3  -8  329.97   23.90
  -5   3   8  291.47   22.40
   4  -3  -8   10.20    4.90
   4  -3  -8    1.00    5.00
   4  -3  -8   15.00    6.50
   4  -3  -8   13.80    6.70
  -4   3   8    1.60    5.00
  -4   3   8    2.80    5.70
   3  -3  -8  118.09   12.30
   3  -3  -8  109.79   11.00
   3  -3  -8   95.69   11.90
   3  -3  -8  100.49   10.10
  -3   3   8  103.49   11.90
  -3   3   8  101.09   10.30
  -3   3   8  110.19   12.10
   2  -3  -8  504.15   31.90
   2  -3  -8  468.05   30.60
   2  -3  -8  443.16   31.70
  -2   3   8  486.05   30.20
  -2   3   8  425.46   31.50
  -2   3   8  524.45   32.50
   1  -3  -8 2760.12  160.58
   1  -3  -8 2751.02  158.58
   1  -3  -8 2841.42  160.48
  -1   3   8 2615.74  160.18
  -1   3   8 2966.50  158.68
  -1   3   8 2865.61  160.88
   0  -3  -8 1339.37   71.29
   0  -3  -8 1266.17   73.19
   0  -3  -8 1024.10   72.29
   0   3   8 1220.58   71.09
   0   3   8 1286.97   73.39
   0   3   8 1149.89   72.59
  -1  -3  -8 1302.27   78.19
  -1  -3  -8 1351.16   76.49
   1   3   8 1234.88   78.09
   1   3   8 1296.37   76.19
   1   3   8 1344.97   78.19
  -2  -3  -8 2081.89  111.59
  -2  -3  -8 2047.50  113.49
   2   3   8 1891.51  110.99
   2   3   8 1704.83  112.19
  -3  -3  -8  671.33   41.60
  -3  -3  -8  641.24   39.20
   3   3   8  538.35   40.10
   3   3   8  606.34   38.50
  -4  -3  -8   69.79   12.20
  -4  -3  -8   58.99   10.40
   4   3   8   44.10    7.90
   4   3   8   76.09   12.00
  -5  -3  -8   10.50    7.20
   5   3   8    8.20    7.50
   5   3   8    3.80    9.10
  -6  -3  -8    5.30    8.40
   6   3   8    0.00    8.80
   6   3   8   -5.20    6.60
  -7  -3  -8   35.50   11.50
   7   3   8   51.79   15.50
   7   3   8   42.90   11.80
  -8  -3  -8   87.09   15.20
   8   3   8   57.29   18.10
   8   3   8   66.39   13.30
   9  -4  -8   23.90   11.60
   9  -4  -8    3.40   10.00
   8  -4  -8   12.80    7.60
   8  -4  -8   13.00    9.40
  -8   4   8    2.80    6.60
  -8   4   8   18.10    5.60
   7  -4  -8   13.90    9.40
   7  -4  -8   -3.20    4.90
   7  -4  -8    2.60    6.80
  -7   4   8    6.70    5.50
   6  -4  -8  338.27   25.70
   6  -4  -8  396.76   29.10
   6  -4  -8  372.06   27.00
  -6   4   8  384.16   26.40
   5  -4  -8  580.44   38.50
   5  -4  -8  521.35   35.90
   5  -4  -8  589.64   36.40
   5  -4  -8  525.25   36.10
  -5   4   8  562.54   36.70
   4  -4  -8 1311.87   76.49
   4  -4  -8 1292.97   76.39
   4  -4  -8 1308.87   77.69
   4  -4  -8 1364.66   78.99
  -4   4   8 1220.78   77.49
   3  -4  -8  580.94   32.80
   3  -4  -8  522.35   35.30
   3  -4  -8  474.55   32.30
   3  -4  -8  485.65   34.10
  -3   4   8  509.85   34.40
   2  -4  -8 1707.83   93.89
   2  -4  -8 1573.94   90.59
  -2   4   8 1502.05   92.69
  -2   4   8 1527.35   90.29
   1  -4  -8 1132.49   68.59
   1  -4  -8 1098.59   65.19
  -1   4   8 1102.69   67.89
  -1   4   8 1154.28   65.19
   0  -4  -8 1612.34   95.79
   0  -4  -8 1488.85   92.09
   0   4   8 1760.32   96.09
  -1  -4  -8    9.70    4.30
  -1  -4  -8   13.10    7.30
   1   4   8    5.70    3.80
   1   4   8    1.60    6.00
  -2  -4  -8    0.10    6.30
  -2  -4  -8    3.00    4.50
   2   4   8   -0.70    6.30
   2   4   8    9.20    4.80
  -3  -4  -8   -0.40    4.50
  -3  -4  -8    0.80    7.30
   3   4   8   10.90    7.60
   3   4   8    6.70    4.70
  -4  -4  -8   73.39   10.70
  -4  -4  -8   69.39   13.30
   4   4   8   49.50   11.60
   4   4   8   81.09   10.30
  -5  -4  -8  574.14   39.20
  -5  -4  -8  616.54   41.90
   5   4   8  558.84   40.40
   5   4   8  613.24   43.80
  -6  -4  -8  129.39   15.50
   6   4   8  135.79   19.80
   6   4   8  176.58   19.00
  -7  -4  -8   44.50   12.20
   7   4   8   20.50    8.90
   7   4   8   51.29   14.00
   8  -5  -8  307.17   28.50
   8  -5  -8  294.37   25.10
   7  -5  -8  145.19   19.30
   7  -5  -8  167.98   17.00
  -7   5   8  141.89   14.80
  -7   5   8  173.38   15.50
   6  -5  -8   21.50    7.10
   6  -5  -8   23.10    9.60
   6  -5  -8   24.50    7.20
  -6   5   8   23.90    7.70
   5  -5  -8  137.49   19.10
   5  -5  -8  143.19   13.20
  -5   5   8  102.59   13.60
   4  -5  -8  689.63   43.80
   4  -5  -8  734.23   44.30
   4  -5  -8  738.23   48.10
  -4   5   8  733.93   46.70
   3  -5  -8  221.78   20.50
   3  -5  -8  226.28   15.80
   3  -5  -8  216.68   16.10
  -3   5   8  219.48   18.80
   2  -5  -8   54.69   10.30
   2  -5  -8   39.90    6.10
   2  -5  -8   41.00    6.10
  -2   5   8   42.80    9.30
   1  -5  -8  247.48   20.60
   1  -5  -8  245.48   15.90
  -1   5   8  222.38   20.10
   0  -5  -8   31.40    9.50
   0  -5  -8   35.40    4.80
   0   5   8   31.00    4.60
   0   5   8   29.70    8.50
  -1  -5  -8  404.16   25.10
  -1  -5  -8  410.26   30.60
   1   5   8  411.36   25.40
   1   5   8  381.96   29.50
  -2  -5  -8  494.35   36.20
  -2  -5  -8  517.95   31.40
   2   5   8  482.95   31.40
   2   5   8  538.05   36.20
  -3  -5  -8  663.23   44.50
  -3  -5  -8  637.74   39.80
   3   5   8  640.74   39.80
   3   5   8  649.54   43.90
  -4  -5  -8   40.30    8.20
  -4  -5  -8   40.50   11.70
   4   5   8   37.10   10.40
   4   5   8   29.50    6.90
  -5  -5  -8   83.89   11.80
  -5  -5  -8   57.99   13.50
   5   5   8   96.09   15.40
  -6  -5  -8   97.59   13.60
   6   5   8   59.79   15.90
   6   5   8   82.49   14.60
  -7  -5  -8    7.90    9.50
   7   5   8   14.80   10.20
   7   5   8    4.10   11.60
   8  -6  -8  109.99   14.70
  -8   6   8  105.69   12.30
   7  -6  -8  363.36   31.70
   7  -6  -8  376.96   27.80
  -7   6   8  403.66   28.10
   6  -6  -8  101.49   12.30
   6  -6  -8  137.09   18.10
   6  -6  -8  133.29   12.90
  -6   6   8  101.29   13.50
   5  -6  -8   -0.60    8.90
   5  -6  -8    2.00    7.30
   5  -6  -8   -6.20    5.00
  -5   6   8    3.40    7.10
   4  -6  -8   33.40   10.60
   4  -6  -8   31.20    5.80
   4  -6  -8   28.40    5.70
  -4   6   8   21.70    7.80
   3  -6  -8  160.38   19.90
   3  -6  -8  181.88   12.60
   3  -6  -8  192.08   12.80
  -3   6   8  172.88   17.60
   2  -6  -8  508.75   28.80
   2  -6  -8  519.15   40.20
  -2   6   8  486.75   35.70
  -1   6   8 1050.39   65.59
   0  -6  -8  589.94   41.90
  -1  -6  -8  141.09   17.70
   1   6   8  135.19    8.60
   1   6   8  154.78   17.50
  -2  -6  -8  461.25   33.80
  -2  -6  -8  463.35   27.50
   2   6   8  418.36   33.20
  -3  -6  -8  344.37   22.60
  -3  -6  -8  324.37   28.40
   3   6   8  343.37   28.20
   3   6   8  345.27   22.70
  -4  -6  -8    7.20    5.50
  -4  -6  -8    2.00    6.90
   4   6   8    7.00    5.00
   4   6   8   -3.10    9.80
  -5  -6  -8   13.70    7.20
  -5  -6  -8   17.80   10.70
   5   6   8   24.50    9.90
  -6  -6  -8   71.69   11.90
   6   6   8   72.49   13.70
   6   6   8   53.29   15.00
   7  -7  -8   73.89   11.70
   7  -7  -8   51.29   15.30
  -7   7   8   57.59   11.40
   6  -7  -8   93.09   16.70
   6  -7  -8  132.49   12.90
  -6   7   8  140.79   15.80
   5  -7  -8  289.47   20.30
   5  -7  -8  330.17   27.80
   5  -7  -8  290.47   20.40
  -5   7   8  301.57   24.60
   4  -7  -8  765.32   50.49
   4  -7  -8  730.23   41.20
   4  -7  -8  683.63   41.20
   3  -7  -8  791.32   52.99
  -3   7   8  757.62   50.59
   2  -7  -8   66.49   13.90
  -2   7   8   59.39   12.10
   1  -7  -8  404.16   33.00
  -1   7   8  447.76   32.60
   0  -7  -8  322.77   27.20
   0   7   8  276.17   25.20
  -1  -7  -8   16.30   10.80
   1   7   8    0.00    8.40
  -2  -7  -8  146.69   19.00
   2   7   8  119.19   17.60
  -3  -7  -8    6.30    8.80
   3   7   8    2.50    3.20
   3   7   8   -0.30    8.20
   3   7   8    4.20    3.20
  -4  -7  -8  -14.00    8.30
   4   7   8    1.70    9.10
   4   7   8   -2.50    4.40
  -5  -7  -8    7.20   10.70
   5   7   8  -13.00    5.40
   6  -8  -8  253.77   26.10
   5  -8  -8  121.49   20.90
  -5   8   8   77.29   13.50
   4  -8  -8  396.26   33.10
  -4   8   8  377.86   30.70
   3  -8  -8   26.80   10.60
  -3   8   8   18.90    9.80
   2  -8  -8   25.30    9.40
  -2   8   8   19.10    9.60
   1  -8  -8   -2.90    8.80
  -1   8   8    2.50    7.80
   0  -8  -8   29.00   11.60
   0   8   8   23.00    9.90
  -1  -8  -8   -2.00    8.60
   1   8   8  -12.40    8.40
  -2  -8  -8   10.00   10.90
   2   8   8   12.30   10.80
   3  -9  -8   59.39   14.90
  -3   9   8   54.09   13.20
   2  -9  -8   11.60   11.50
  -2   9   8   24.70   11.30
   1  -9  -8  101.29   21.20
  -1   9   8  116.89   17.80
   0  -9  -8   -9.40    9.70
  -1  -9  -8    2.00    9.60
   1   9   8    0.50    8.20
   2   9  -9   72.19   14.20
  -2  -9   9   67.39   15.30
   1   9  -9  -12.30    8.70
   0   9  -9  129.49   19.00
   0  -9   9  178.98   22.30
  -1   9  -9  278.27   28.70
   1  -9   9  318.07   20.80
   1  -9   9  316.77   29.40
  -2   9  -9  239.68   23.20
   2  -9   9  204.28   17.50
   2  -9   9  199.18   23.20
  -3   9  -9    7.20   10.70
   3  -9   9   29.10   12.50
   3  -9   9    5.10    7.80
   4   8  -9   55.79   13.70
  -4  -8   9   40.20   16.10
   3   8  -9  268.07   26.70
  -3  -8   9  247.78   25.80
   2   8  -9  439.26   34.60
  -2  -8   9  427.56   36.10
   1   8  -9  169.88   20.40
  -1  -8   9  133.79   19.70
   0   8  -9  346.27   30.50
   0  -8   9  355.16   30.10
  -1   8  -9  148.89   12.60
  -1   8  -9  165.88   20.70
   1  -8   9  164.08   21.50
   1  -8   9  209.68   13.50
  -2   8  -9  443.46   32.60
  -2   8  -9  535.25   39.40
   2  -8   9  542.75   33.70
   2  -8   9  587.14   39.90
  -3   8  -9    4.10    6.60
  -3   8  -9    6.10   10.00
   3  -8   9   18.90    9.90
   3  -8   9   17.90    7.10
  -4   8  -9   15.30   11.40
   4  -8   9    2.80    7.50
   4  -8   9   -1.80    8.50
  -5   8  -9   50.19   13.00
   5  -8   9   43.50   12.20
   5  -8   9   27.00   10.70
   6   7  -9  142.39   24.70
  -6  -7   9  213.68   23.00
   5   7  -9  412.26   32.40
  -5  -7   9  315.67   30.20
   4   7  -9  340.77   28.70
  -4  -7   9  273.17   28.20
   3   7  -9  228.38   23.10
  -3  -7   9  209.48   23.90
   2   7  -9  623.34   43.60
  -2  -7   9  568.84   43.00
   1   7  -9  222.08   22.20
  -1  -7   9  205.38   22.10
   0   7  -9   -2.40    8.40
   0  -7   9   12.50    9.20
  -1   7  -9   37.90   11.30
   1  -7   9   31.00   11.40
   1  -7   9   53.59    6.10
   1  -7   9   63.29    6.80
  -2   7  -9    6.70    4.70
  -2   7  -9   24.20   10.30
   2  -7   9   16.70    9.60
   2  -7   9   24.20    5.90
  -3   7  -9   63.09   14.30
  -3   7  -9   65.59    9.80
   3  -7   9   61.79    9.60
   3  -7   9   65.49   13.20
  -4   7  -9   24.50   10.80
   4  -7   9   -9.40    7.30
   4  -7   9   -3.90    8.90
  -5   7  -9   35.50   11.90
   5  -7   9   33.80   10.90
   5  -7   9   26.50   11.80
  -6   7  -9  371.06   33.30
   6  -7   9  312.17   30.90
   6  -7   9  406.06   30.20
   7   6  -9  187.78   23.90
  -7  -6   9  212.68   22.90
   6   6  -9  137.19   19.90
  -6  -6   9  166.08   20.70
   5   6  -9 1054.29   67.79
  -5  -6   9 1017.40   67.19
   4   6  -9   14.90    9.60
  -4  -6   9    4.10    8.00
   3   6  -9   23.50   10.40
  -3  -6   9   43.40   11.30
  -2  -6   9    6.60    8.30
   1   6  -9   82.39   13.90
  -1  -6   9   67.09   12.90
   0   6  -9   50.69   11.30
   0  -6   9   27.50   11.50
  -1   6  -9  411.16   31.50
   1  -6   9  387.66   24.90
   1  -6   9  429.26   34.50
  -2   6  -9   26.80   11.40
   2  -6   9   19.20    5.60
   2  -6   9   19.10   10.50
   2  -6   9   15.50    5.00
  -3   6  -9  399.86   31.40
  -3   6  -9  360.76   26.40
   3  -6   9  389.46   27.30
   3  -6   9  405.46   31.00
  -4   6  -9  208.38   22.50
   4  -6   9  214.38   19.50
   4  -6   9  221.78   21.50
  -5   6  -9   36.40   12.20
   5  -6   9   50.49   11.40
   5  -6   9   38.20   11.00
  -6   6  -9  128.39   19.00
   6  -6   9  114.49   15.20
   6  -6   9  100.99   16.80
   7  -6   9  194.38   24.70
   7  -6   9  216.48   20.40
   7   5  -9   -7.90    9.90
  -7  -5   9    7.20    8.60
   6   5  -9   10.40    9.60
  -6  -5   9   -2.90    8.80
   5   5  -9   85.59   15.20
  -5  -5   9  105.39   15.60
   4   5  -9   16.00    9.50
  -4  -5   9   28.00    9.80
   3   5  -9   37.00    9.80
  -3  -5   9   58.89   12.70
   2   5  -9  144.19   16.80
  -2  -5   9  129.09   16.80
   1   5  -9  187.18   18.60
  -1  -5   9  229.88   20.80
   0   5  -9  177.58   18.50
   0  -5   9  182.68   18.50
  -1   5  -9  613.94   39.10
   1  -5   9  551.14   37.90
   1  -5   9  488.95   32.10
  -2   5  -9  111.99   16.30
   2  -5   9  129.99   11.60
   2  -5   9  113.59   10.40
   2  -5   9  138.29   15.80
  -3   5  -9   72.09   13.20
   3  -5   9   84.49   10.90
   3  -5   9   69.99   12.40
   3  -5   9   83.89    9.70
  -4   5  -9  489.85   36.60
   4  -5   9  492.85   34.90
   4  -5   9  461.55   33.30
  -5   5  -9   18.90   10.10
   5  -5   9   25.10    9.90
   5  -5   9   19.70    8.90
  -6   5  -9   70.29   14.10
   6  -5   9   86.89   14.50
   6  -5   9   59.79   11.50
  -7   5  -9   39.30   13.20
   7  -5   9   40.20    9.70
   7  -5   9   34.70   13.30
   8   4  -9   12.60   14.50
  -8  -4   9   53.59   12.00
   7   4  -9   21.10    3.20
   7   4  -9   25.80   11.90
   7   4  -9   19.20    3.10
  -7  -4   9   14.10    9.00
   6   4  -9  139.59   19.30
   5   4  -9  280.97   25.20
  -5  -4   9  286.77   24.20
   4   4  -9   73.49   13.60
  -4  -4   9   97.29   14.00
   3   4  -9   13.50    8.20
  -3  -4   9    4.10    7.20
   2   4  -9   20.20    8.90
  -2  -4   9   22.80    8.50
   1   4  -9   14.90    7.90
  -1  -4   9    8.30    7.50
   0   4  -9  210.38   18.80
   0  -4   9  192.08   18.50
   0  -4   9  179.08   11.10
  -1   4  -9   21.30    8.90
   1  -4   9   25.80    4.70
   1  -4   9   16.40    8.20
   1  -4   9   12.60    4.20
  -2   4  -9  327.47   26.60
   2  -4   9  317.77   21.30
   2  -4   9  337.67   22.40
   2  -4   9  310.87   25.40
  -3   4  -9   52.09   11.60
   3  -4   9   35.10    7.60
   3  -4   9   46.50    9.90
   3  -4   9   33.20    6.90
  -4   4  -9  586.94   43.50
   4  -4   9  564.24   38.40
   4  -4   9  544.95   35.70
   4  -4   9  512.65   36.90
  -5   4  -9  599.44   44.70
   5  -4   9  644.24   42.20
   5  -4   9  636.34   43.30
  -6   4  -9  848.02   57.19
   6  -4   9  854.31   55.99
   6  -4   9  812.62   53.39
   7  -4   9 1901.11  118.69
   7  -4   9 2000.80  115.09
  -8   4  -9  574.74   41.80
   8  -4   9  497.05   34.00
   8  -4   9  427.96   39.40
   8   3  -9   55.39   13.50
  -8  -3   9   30.30    9.20
   7   3  -9    5.00    4.30
   7   3  -9    4.50    4.10
   7   3  -9   10.40   10.10
  -7  -3   9   10.50    8.10
   6   3  -9   10.30    3.20
   6   3  -9   20.00   10.50
   6   3  -9   19.30    3.50
  -6  -3   9   26.00    9.40
   5   3  -9   50.49   11.70
  -5  -3   9   36.80   10.20
   4   3  -9   73.09   12.60
  -4  -3   9   67.99   11.40
   3   3  -9  107.59   14.40
  -3  -3   9   91.19   12.90
   2   3  -9  296.67   24.50
  -2  -3   9  317.37   24.50
   1   3  -9  221.38   19.70
  -1  -3   9  209.88   19.20
   0   3  -9  427.76   32.30
   0  -3   9  434.66   27.00
   0  -3   9  505.65   27.50
   0  -3   9  451.95   32.40
  -1   3  -9  595.54   40.40
   1  -3   9  629.74   36.40
   1  -3   9  585.14   40.00
   1  -3   9  569.44   35.60
  -2   3  -9  404.06   29.20
   2  -3   9  365.56   24.80
   2  -3   9  381.76   25.90
   2  -3   9  409.56   28.90
  -3   3  -9 2228.88  142.29
   3  -3   9 2480.05  140.69
   3  -3   9 2500.15  142.09
   3  -3   9 2536.95  139.39
  -4   3  -9 2442.66  141.09
   4  -3   9 2408.16  139.39
   4  -3   9 2317.97  138.79
   4  -3   9 2399.06  137.49
  -5   3  -9  690.63   49.70
   5  -3   9  713.13   47.70
   5  -3   9  790.22   49.50
  -6   3  -9  417.76   35.10
   6  -3   9  455.65   32.40
   6  -3   9  491.55   38.90
  -7   3  -9  589.84   43.80
   7  -3   9  561.34   43.90
   7  -3   9  591.14   39.70
  -8   3  -9  161.18   25.00
   8  -3   9  130.99   20.70
   8  -3   9  136.19   15.60
   9   2  -9   -3.50    7.20
   9   2  -9    6.30   10.60
  -9  -2   9    1.60    7.80
   8   2  -9  503.25   35.60
   8   2  -9  410.76   28.20
   8   2  -9  375.86   28.00
  -8  -2   9  412.26   30.50
   7   2  -9  138.99   12.40
   7   2  -9  131.09   12.10
   7   2  -9  107.29   16.40
  -7  -2   9  150.78   15.90
   6   2  -9    4.70    9.20
   6   2  -9   12.10    4.20
  -6  -2   9    5.90    7.00
  -6  -2   9    7.70    4.20
   5   2  -9    7.30    8.00
   5   2  -9   14.10    3.70
  -5  -2   9   16.00    4.10
  -5  -2   9   14.50    7.80
   4   2  -9   11.40    6.10
   4   2  -9   12.50    2.40
  -4  -2   9   12.10    2.90
  -4  -2   9   12.50    7.20
   3   2  -9 1004.90   56.59
  -3  -2   9  812.12   49.30
  -3  -2   9  880.51   55.29
   2   2  -9  312.97   23.10
   2   2  -9  280.47   23.20
  -2  -2   9  304.07   17.30
  -2  -2   9  283.97   23.10
   1   2  -9  406.26   28.60
   1   2  -9  387.46   27.40
  -1  -2   9  407.36   23.20
  -1  -2   9  360.96   27.90
  -1  -2   9  362.86   23.50
  -1  -2   9  411.06   28.20
   0   2  -9 1815.92  119.49
   0   2  -9 2227.38  121.29
   0  -2   9 2156.58  117.39
   0  -2   9 1877.01  120.29
   0  -2   9 2089.29  117.59
   0  -2   9 2239.88  121.09
  -1   2  -9 1883.61  108.99
  -1   2  -9 1851.41  109.79
   1  -2   9 1876.41  106.19
   1  -2   9 1702.23  111.09
   1  -2   9 1977.00  110.09
   1  -2   9 1874.11  106.99
  -2   2  -9  638.94   38.10
  -2   2  -9  498.45   35.40
   2  -2   9  503.75   33.30
   2  -2   9  504.65   34.60
   2  -2   9  571.64   36.80
  -3   2  -9 1224.58   76.09
   3  -2   9 1174.18   74.39
   3  -2   9 1319.67   75.69
  -4   2  -9  444.56   33.00
   4  -2   9  393.46   31.40
   4  -2   9  477.45   31.90
   5  -2   9  663.73   44.20
   5  -2   9  620.74   42.40
  -6   2  -9   87.99   15.10
   6  -2   9   82.79   15.10
   6  -2   9   72.29   11.80
  -7   2  -9  172.18   21.30
   7  -2   9  159.38   20.70
   7  -2   9  117.79   15.20
  -8   2  -9    9.70   10.60
   8  -2   9   12.10   12.50
   8  -2   9   12.90    8.10
   9   1  -9    3.10    7.40
  -9  -1   9    4.40    6.90
   8   1  -9  203.28   22.10
   8   1  -9  190.78   17.20
  -8  -1   9  193.88   17.20
  -8  -1   9  166.18   19.40
   7   1  -9   12.60    9.50
   7   1  -9    6.50    5.30
  -7  -1   9   -4.50    5.80
  -7  -1   9    2.40    5.90
   6   1  -9   25.40    6.00
   6   1  -9   39.70    9.60
  -6  -1   9   17.30    6.50
  -6  -1   9    9.30    5.50
   5   1  -9   41.30    6.00
   5   1  -9   37.30   10.30
   5   1  -9   30.00    8.00
  -5  -1   9   35.80    6.30
  -5  -1   9   42.20    8.90
   4   1  -9   89.29   10.90
   4   1  -9  125.09   14.90
   4   1  -9  104.89    8.80
  -4  -1   9   91.09   13.00
  -4  -1   9  102.99    9.20
   3   1  -9 1780.02  103.19
   3   1  -9 1636.04   98.79
  -3  -1   9 1908.81   99.39
  -3  -1   9 1665.83  102.69
   2   1  -9  372.96   27.70
   2   1  -9  424.66   23.80
   2   1  -9  376.86   26.80
  -2  -1   9  378.36   23.80
  -2  -1   9  392.66   27.30
  -2  -1   9  341.57   27.20
   1   1  -9 1423.16   79.09
   1   1  -9 1301.07   82.39
   1   1  -9 1322.47   82.09
  -1  -1   9 1373.76   82.89
  -1  -1   9 1480.85   80.09
   0   1  -9  233.38   19.40
   0   1  -9  265.17   17.20
   0   1  -9  256.97   19.70
   0  -1   9  225.28   19.30
   0  -1   9  251.67   20.50
   0  -1   9  263.67   17.30
  -1   1  -9  886.71   56.99
  -1   1  -9  956.10   57.99
   1  -1   9  872.31   54.99
   1  -1   9  975.20   56.39
   1  -1   9  952.40   58.19
   1  -1   9  959.20   57.59
  -2   1  -9   92.89   10.80
  -2   1  -9   83.69   12.60
   2  -1   9  122.69   13.10
   2  -1   9   93.79   11.90
   2  -1   9   78.99    9.60
   2  -1   9   87.09   11.60
  -3   1  -9  401.76   29.40
   3  -1   9  423.16   29.50
   3  -1   9  343.17   28.50
   3  -1   9  415.46   27.10
  -4   1  -9  874.51   55.29
   4  -1   9  943.01   55.09
   4  -1   9  755.72   54.49
  -5   1  -9  432.06   32.20
   5  -1   9  440.76   31.00
   5  -1   9  373.56   31.50
  -6   1  -9  699.73   48.50
   6  -1   9  646.94   48.00
   6  -1   9  741.43   46.50
  -7   1  -9  621.84   44.70
   7  -1   9  619.64   41.40
   7  -1   9  573.74   45.00
  -8   1  -9  554.34   41.70
   8  -1   9  496.15   42.50
   8  -1   9  539.65   37.10
   9   0  -9   -3.80    7.20
   9   0  -9    4.90   10.20
  -9   0   9   10.30    6.10
   8   0  -9   -8.80    5.30
   8   0  -9   -9.50    6.50
   8   0  -9   -3.00    8.80
  -8   0   9    5.70    6.00
   7   0  -9  105.79   11.70
   7   0  -9   99.59   14.70
   7   0  -9   79.29   10.80
  -7   0   9   97.59   11.70
  -7   0   9   57.69   10.30
   6   0  -9  373.16   26.50
   6   0  -9  386.36   29.40
   6   0  -9  391.76   25.80
  -6   0   9  374.96   27.00
  -6   0   9  343.47   25.50
   5   0  -9  410.36   29.50
   5   0  -9  362.56   26.90
   5   0  -9  388.96   25.70
  -5   0   9  369.96   25.80
  -5   0   9  398.06   27.90
   4   0  -9  147.49   14.60
   4   0  -9  169.18   12.90
   4   0  -9  143.49   14.20
  -4   0   9  145.29   12.40
  -4   0   9  146.29   14.50
   3   0  -9  504.25   34.20
   3   0  -9  484.85   31.10
   3   0  -9  518.15   33.60
  -3   0   9  470.25   33.70
  -3   0   9  477.45   33.70
  -3   0   9  562.94   31.90
   2   0  -9  352.46   25.80
   2   0  -9  357.36   23.60
   2   0  -9  403.76   26.90
  -2   0   9  316.67   25.40
  -2   0   9  395.96   27.00
  -2   0   9  393.16   24.20
   1   0  -9  116.99   12.40
   1   0  -9  143.29   11.10
   1   0  -9  118.59   13.20
  -1   0   9  114.39   13.40
  -1   0   9  134.29   12.80
  -1   0   9  128.59   10.80
   0   0  -9  542.25   35.30
   0   0  -9  573.24   35.70
   0   0  -9  558.04   33.40
   0   0   9  484.45   35.40
   0   0   9  512.25   34.70
   0   0   9  530.65   33.40
  -1   0  -9  546.75   36.80
  -1   0  -9  500.15   36.20
  -1   0  -9  558.84   35.60
   1   0   9  547.85   37.40
   1   0   9  620.24   37.00
   1   0   9  583.34   35.40
  -2   0  -9  898.01   55.99
  -2   0  -9  916.51   55.69
   2   0   9  893.41   54.69
   2   0   9  896.31   55.79
   2   0   9  877.21   55.99
   2   0   9  904.41   55.49
  -3   0  -9 1597.04   99.19
   3   0   9 1633.34   97.99
   3   0   9 1810.82   99.79
   3   0   9 1656.63   99.69
  -4   0  -9 1628.44  100.39
   4   0   9 1703.73  101.69
   4   0   9 1711.93   99.99
  -5   0  -9  680.93   47.70
   5   0   9  663.83   48.70
   5   0   9  782.92   47.20
  -6   0  -9   66.59   13.30
   6   0   9   57.09   14.10
   6   0   9   79.89   12.70
  -7   0  -9  106.69   17.40
   7   0   9  119.89   15.90
   7   0   9  100.09   18.60
  -8   0  -9   24.50   12.00
   8   0   9    9.60   11.20
   8   0   9   42.90   10.30
   9  -1  -9   86.99   13.90
   9  -1  -9   66.99   14.90
   8  -1  -9  119.39   15.40
   8  -1  -9  114.79   14.60
   8  -1  -9  121.49   18.10
  -8   1   9  132.39   13.00
   7  -1  -9   10.40    8.20
   7  -1  -9    0.90    6.00
   7  -1  -9   13.70    7.50
  -7   1   9    4.90    6.20
   6  -1  -9   80.89   13.50
   6  -1  -9   81.69   11.40
   6  -1  -9  116.69   12.70
  -6   1   9  100.49   12.40
  -6   1   9  100.79   12.20
   5  -1  -9   97.79   13.80
   5  -1  -9   91.99   12.20
   5  -1  -9  127.09   12.50
  -5   1   9  128.29   13.70
  -5   1   9  131.59   15.50
   4  -1  -9  767.02   50.79
   4  -1  -9  826.22   51.79
   4  -1  -9  850.81   50.09
  -4   1   9  835.12   50.29
  -4   1   9  823.22   51.39
   3  -1  -9  708.73   45.60
   3  -1  -9  700.73   43.90
   3  -1  -9  650.93   45.30
  -3   1   9  752.02   46.20
  -3   1   9  797.82   46.10
  -3   1   9  726.83   44.60
   2  -1  -9 1176.68   69.09
   2  -1  -9 1167.38   70.49
   2  -1  -9 1232.18   70.99
  -2   1   9 1087.69   69.09
  -2   1   9 1218.08   71.19
   1  -1  -9 1202.28   68.19
   1  -1  -9 1171.68   69.09
   1  -1  -9 1121.09   69.49
  -1   1   9 1032.20   69.19
  -1   1   9 1177.68   68.29
  -1   1   9 1206.38   69.19
   0  -1  -9 2440.76  128.09
   0  -1  -9 2156.58  126.69
   0  -1  -9 2286.67  126.29
   0   1   9 2056.29  127.19
   0   1   9 2048.99  126.29
   0   1   9 2194.38  126.09
  -1  -1  -9 5415.36  284.67
  -1  -1  -9 4960.90  287.67
  -1  -1  -9 4724.03  284.67
   1   1   9 5134.79  284.57
   1   1   9 5023.70  285.77
  -2  -1  -9 2000.20  112.69
  -2  -1  -9 1904.51  112.79
   2   1   9 1892.01  112.29
   2   1   9 2012.10  113.69
   2   1   9 1859.61  112.19
  -3  -1  -9   74.29   11.20
  -3  -1  -9   75.59   11.00
   3   1   9   66.59    9.80
   3   1   9   62.89   12.20
   3   1   9   65.89   11.90
  -4  -1  -9  850.71   54.49
   4   1   9  814.72   55.89
   4   1   9  892.81   54.69
  -5  -1  -9   16.00    8.20
   5   1   9   21.70   10.40
   5   1   9   17.90    8.20
  -6  -1  -9   24.20   10.30
   6   1   9    8.70    7.90
   6   1   9   -1.70   10.20
  -7  -1  -9   87.59   15.80
   7   1   9   78.99   16.20
   7   1   9   80.79   13.70
  -8  -1  -9    9.70    9.90
   8   1   9    5.20   11.90
   9  -2  -9   -7.50    8.90
   9  -2  -9   13.20   11.50
  -9   2   9    0.40    5.40
   8  -2  -9    0.20    5.90
   8  -2  -9    1.20    7.80
   8  -2  -9   11.20    8.40
  -8   2   9    3.80    5.60
   7  -2  -9   28.30    9.30
   7  -2  -9   39.30   10.30
   7  -2  -9   27.00    7.20
  -7   2   9   39.20    8.00
   6  -2  -9  479.65   32.20
   6  -2  -9  433.66   31.00
   6  -2  -9  442.96   32.70
  -6   2   9  457.05   31.30
   5  -2  -9  716.03   43.80
   5  -2  -9  679.63   45.00
   5  -2  -9  658.93   43.60
  -5   2   9  710.63   44.20
  -5   2   9  651.33   43.90
   4  -2  -9  155.78   15.40
   4  -2  -9  179.88   16.10
   4  -2  -9  147.29   14.80
   4  -2  -9  168.08   16.50
  -4   2   9  177.38   16.60
  -4   2   9  191.18   15.70
  -4   2   9  169.18   15.40
   3  -2  -9 1681.63   92.09
   3  -2  -9 1603.84   91.39
   3  -2  -9 1419.96   91.89
  -3   2   9 1507.95   91.99
  -3   2   9 1578.84   91.79
   2  -2  -9 2522.35  146.29
   2  -2  -9 2535.55  147.49
   2  -2  -9 2444.86  146.29
  -2   2   9 2660.43  146.99
  -2   2   9 2598.64  146.39
  -2   2   9 2573.44  147.49
   1  -2  -9  489.55   32.60
   1  -2  -9  516.05   35.80
   1  -2  -9  499.45   32.50
  -1   2   9  458.35   34.40
  -1   2   9  585.84   33.00
  -1   2   9  415.46   32.90
   0  -2  -9  443.46   31.30
   0  -2  -9  451.85   31.60
   0   2   9  542.15   33.50
   0   2   9  425.96   31.70
   0   2   9  542.75   31.80
  -1  -2  -9   24.20    6.60
  -1  -2  -9   16.90    6.90
   1   2   9   26.00    8.00
   1   2   9   22.30    6.10
   1   2   9   11.50    5.00
  -2  -2  -9    8.50    6.00
  -2  -2  -9   -5.60    5.50
   2   2   9    9.80    6.80
   2   2   9    5.70    4.90
  -3  -2  -9   78.49   11.00
  -3  -2  -9   88.89   12.90
   3   2   9   87.19   11.20
   3   2   9   81.89   13.10
  -4  -2  -9  261.97   21.00
   4   2   9  224.18   21.20
   4   2   9  256.97   23.90
  -5  -2  -9   14.20    7.70
   5   2   9   16.00    9.30
   5   2   9   10.40    9.00
  -6  -2  -9   -0.10    8.10
   6   2   9   -1.70    7.60
   6   2   9    0.20   10.80
  -7  -2  -9   13.40   10.50
   7   2   9   34.80   10.00
   7   2   9   22.20   12.10
  -8  -2  -9   -6.00   10.10
   8   2   9    5.50    8.70
   8   2   9    0.90   13.40
   9  -3  -9  108.79   16.60
   9  -3  -9  109.69   17.50
   8  -3  -9   94.79   14.50
   8  -3  -9   54.79   12.70
  -8   3   9   80.89   10.00
   7  -3  -9  288.87   26.10
   7  -3  -9  243.18   20.10
  -7   3   9  264.17   20.40
   6  -3  -9 1283.17   77.19
   6  -3  -9 1259.57   77.19
   6  -3  -9 1163.88   75.59
  -6   3   9 1372.56   76.49
   5  -3  -9  553.64   38.90
   5  -3  -9  663.33   41.10
   5  -3  -9  603.34   39.60
  -5   3   9  591.34   39.60
   4  -3  -9  484.55   33.10
   4  -3  -9  538.85   35.20
   4  -3  -9  557.24   34.30
   4  -3  -9  467.45   35.30
  -4   3   9  482.25   34.00
   3  -3  -9  338.07   23.50
   3  -3  -9  333.87   24.10
  -3   3   9  295.27   23.90
  -3   3   9  321.97   22.80
  -3   3   9  311.27   24.60
   2  -3  -9  200.98   18.00
   2  -3  -9  192.28   16.70
  -2   3   9  179.88   16.90
  -2   3   9  182.28   16.80
  -2   3   9  163.28   14.50
   1  -3  -9    7.20    4.90
   1  -3  -9    5.10    6.00
  -1   3   9    0.70    3.90
  -1   3   9    6.20    6.00
  -1   3   9    7.60    6.20
   0  -3  -9  368.96   25.30
   0  -3  -9  413.76   27.50
   0   3   9  358.26   29.20
   0   3   9  356.16   25.10
   0   3   9  378.26   27.60
  -1  -3  -9  169.58   16.20
  -1  -3  -9  164.78   16.40
   1   3   9  185.48   14.30
   1   3   9  151.78   16.20
  -2  -3  -9   22.80    6.90
  -2  -3  -9   19.20    7.70
   2   3   9   16.80    6.00
   2   3   9   20.00    7.90
  -3  -3  -9  137.29   14.20
  -3  -3  -9  164.28   16.60
   3   3   9  119.39   13.00
   3   3   9  155.88   16.10
  -4  -3  -9  139.09   14.90
  -4  -3  -9  127.19   19.40
   4   3   9  136.59   17.00
  -5  -3  -9   14.00    8.40
   5   3   9    6.40    9.30
   5   3   9   17.40   10.40
  -6  -3  -9  188.88   20.50
   6   3   9  184.58   24.40
   6   3   9  172.38   20.10
  -7  -3  -9  257.47   24.90
   7   3   9  250.07   24.50
   7   3   9  238.38   27.50
   8  -4  -9   71.69   13.50
   8  -4  -9   64.59   13.70
  -8   4   9   63.69    9.50
   7  -4  -9   79.69   12.60
   7  -4  -9   42.30    9.00
   7  -4  -9   67.99   13.60
  -7   4   9   65.29    9.90
   6  -4  -9   92.99   13.80
   6  -4  -9  100.19   14.90
  -6   4   9  127.09   13.80
   5  -4  -9   74.69   13.00
   5  -4  -9   87.09   12.10
   5  -4  -9   70.69   10.70
  -5   4   9   92.69   12.40
   4  -4  -9   -2.00    5.30
   4  -4  -9   13.10    8.00
  -4   4   9    4.80    7.00
   3  -4  -9  268.57   22.70
   3  -4  -9  285.67   20.00
  -3   4   9  277.07   22.50
   2  -4  -9 1072.99   61.79
   2  -4  -9 1118.29   64.99
  -2   4   9 1006.20   61.49
  -2   4   9  977.30   64.19
   1  -4  -9    3.60    4.50
   1  -4  -9    4.30    6.60
  -1   4   9    6.30    6.50
  -1   4   9    4.10    4.00
   0  -4  -9  128.89   11.90
   0  -4  -9  138.89   15.40
   0   4   9  129.99   15.00
   0   4   9  143.69   12.00
  -1  -4  -9  506.75   33.20
  -1  -4  -9  462.25   29.50
   1   4   9  376.26   31.60
   1   4   9  469.25   29.40
  -2  -4  -9   19.20    8.30
   2   4   9   11.20    7.70
   2   4   9   14.20    5.20
  -3  -4  -9   79.69   10.80
  -3  -4  -9   97.39   14.40
   3   4   9   84.29   11.30
  -4  -4  -9   18.50    7.20
  -4  -4  -9   23.70   10.10
   4   4   9   38.80    9.20
   4   4   9   15.60    8.90
  -5  -4  -9    3.40    9.30
  -5  -4  -9   -7.80    6.20
   5   4   9    0.70    7.40
   5   4   9   14.70   10.40
  -6  -4  -9   -4.30    8.50
   6   4   9    6.70   10.40
   6   4   9   -3.70    9.10
  -7  -4  -9   14.10   10.40
   7   4   9    8.80    9.20
   7   4   9   18.80   12.70
   8  -5  -9   89.09   14.10
   8  -5  -9  104.09   16.50
  -8   5   9   89.29   11.70
   7  -5  -9   71.69   12.80
   7  -5  -9   67.09   13.60
  -7   5   9   67.79   10.80
   6  -5  -9  570.54   43.40
   6  -5  -9  583.64   40.00
  -6   5   9  655.83   41.20
   5  -5  -9  493.25   36.90
   5  -5  -9  468.55   32.50
  -5   5   9  510.65   35.00
   4  -5  -9  371.06   25.50
   4  -5  -9  377.66   25.80
  -4   5   9  378.06   28.70
   3  -5  -9  422.36   30.60
   3  -5  -9  402.36   25.90
   3  -5  -9  368.26   25.70
  -3   5   9  399.46   29.40
   2  -5  -9  313.27   20.30
   2  -5  -9  300.67   25.20
   2  -5  -9  298.37   20.40
  -2   5   9  306.07   25.00
   1  -5  -9  432.36   26.70
   1  -5  -9  464.65   32.40
  -1   5   9  400.16   26.30
  -1   5   9  425.56   31.20
   0  -5  -9   69.79    7.70
   0  -5  -9   84.99   13.30
   0   5   9   86.39   13.10
   0   5   9   54.99    7.10
  -1  -5  -9   16.30    4.90
   1   5   9   27.00    9.70
   1   5   9   19.20    5.30
  -2  -5  -9   16.40    5.70
  -2  -5  -9   11.70    8.40
   2   5   9    9.50    7.20
   2   5   9   14.20    5.00
  -3  -5  -9   52.39   12.00
  -3  -5  -9   42.20    7.70
   3   5   9   59.09   12.30
   3   5   9   35.50    7.40
  -4  -5  -9   51.49   13.40
  -4  -5  -9   55.09    9.30
   4   5   9   48.40    8.50
   4   5   9   54.49   13.30
  -5  -5  -9   20.40   11.20
  -5  -5  -9    9.30    7.30
   5   5   9   29.20   10.90
   5   5   9   14.30   11.00
  -6  -5  -9  378.66   31.30
   6   5   9  336.57   29.60
   7  -6  -9  232.28   20.70
   7  -6  -9  199.98   23.10
  -7   6   9  199.58   19.80
   6  -6  -9  -15.20   12.00
   6  -6  -9   -0.50    9.50
   6  -6  -9   -3.60    5.90
  -6   6   9    6.60    7.60
   5  -6  -9  451.85   31.10
   5  -6  -9  491.45   31.00
   5  -6  -9  512.85   36.90
  -5   6   9  430.36   33.60
   4  -6  -9    4.50    4.60
   4  -6  -9   10.10    9.10
   4  -6  -9   -3.80    4.50
  -4   6   9    3.70    8.30
   3  -6  -9    8.80    8.90
   3  -6  -9    6.90    3.80
   3  -6  -9    6.70    5.50
  -3   6   9    5.40   12.30
   2  -6  -9    0.50    2.40
   2  -6  -9   -3.50    2.40
   2  -6  -9    3.70    8.40
  -2   6   9   -2.50    6.50
   1  -6  -9    4.10    1.70
   1  -6  -9   -1.80    8.90
  -1   6   9    6.30    8.80
   0  -6  -9   71.29    5.30
   0  -6  -9   66.39   12.90
   0   6   9   74.59   13.50
  -1  -6  -9   -7.60    6.70
  -1  -6  -9    0.50    2.70
   1   6   9   -1.00    2.50
   1   6   9    2.50    7.70
  -2  -6  -9   14.80    9.60
  -2  -6  -9    9.20    4.00
   2   6   9   15.90    4.50
   2   6   9    5.00    8.70
  -3  -6  -9  465.45   28.30
  -3  -6  -9  416.96   33.70
   3   6   9  398.96   33.20
   3   6   9  426.96   27.90
  -4  -6  -9  368.36   24.70
  -4  -6  -9  355.76   29.40
   4   6   9  319.57   29.10
   4   6   9  324.87   29.50
  -5  -6  -9  270.57   21.80
   5   6   9  264.27   25.60
   6  -7  -9   -1.30    5.90
   6  -7  -9   22.50   13.30
  -6   7   9   12.60    9.10
   5  -7  -9   36.20    6.80
   5  -7  -9   55.79   13.40
  -5   7   9   46.90   11.30
   4  -7  -9   -1.00    2.80
   4  -7  -9   -3.10    3.20
   4  -7  -9    8.10   10.00
  -4   7   9    1.10    7.30
   3  -7  -9   55.09   13.00
  -3   7   9   55.49   11.80
   2  -7  -9    7.10    9.40
  -2   7   9    0.20    7.80
   1  -7  -9   76.99   14.40
  -1   7   9   74.49   13.30
   0  -7  -9  211.48   22.80
   0   7   9  223.38   22.20
  -1  -7  -9   82.09   14.90
   1   7   9   86.19   15.00
  -2  -7  -9  114.59   17.70
   2   7   9   89.99   15.70
  -3  -7  -9  577.94   42.80
   3   7   9  579.04   34.00
   3   7   9  573.64   42.40
  -4  -7  -9  417.16   34.20
   4   7   9  390.16   26.20
   5  -8  -9   43.60   13.80
  -5   8   9   17.00   10.10
  -4   8   9    9.60    9.30
   3  -8  -9  161.68   21.00
  -3   8   9  164.78   19.40
   2  -8  -9   70.19   15.40
  -2   8   9   47.90   13.00
   1  -8  -9   70.79   15.20
  -1   8   9  102.79   16.40
   0  -8  -9   92.39   16.30
   0   8   9   62.19   13.40
  -1  -8  -9  424.36   34.50
   1   8   9  389.56   32.90
  -2  -8  -9   11.00   11.10
   2   8   9   35.90   12.40
   1   9 -10  -14.90    8.70
  -1  -9  10    4.20   10.30
   0   9 -10  166.88   22.10
   0  -9  10  165.48   22.50
  -1   9 -10   11.50   11.80
   1  -9  10    6.50   10.90
   3   8 -10   11.20   11.50
   2   8 -10   -4.30    9.70
  -2  -8  10   36.10   13.50
   1   8 -10   -2.50    8.50
  -1  -8  10    3.20    9.30
   0   8 -10   -1.80    9.00
   0  -8  10   16.30   10.50
  -1   8 -10  180.38   22.30
   1  -8  10  147.19   11.00
   1  -8  10  166.18   21.40
   1  -8  10  164.28   10.80
  -2   8 -10  512.25   40.80
   2  -8  10  522.55   40.70
   2  -8  10  568.44   34.30
  -3   8 -10    7.40   11.70
   3  -8  10   35.50   12.30
   3  -8  10   23.30    7.70
  -4   8 -10  701.03   49.50
   4  -8  10  644.04   44.40
   5   7 -10   10.50   12.20
  -5  -7  10    3.90    9.40
   4   7 -10    3.50   10.50
  -4  -7  10   33.20   12.30
   3   7 -10    8.10   10.20
  -3  -7  10   23.10   10.10
   2   7 -10  152.28   20.20
  -2  -7  10  184.28   21.50
   1   7 -10   10.00    9.60
  -1  -7  10    2.90    9.30
   0   7 -10   33.80   12.80
   0  -7  10   42.20   12.50
  -1   7 -10  113.69   18.00
   1  -7  10  128.89    8.90
   1  -7  10  111.09    8.50
   1  -7  10   97.29   16.70
  -2   7 -10  781.22   53.49
   2  -7  10  766.32   45.80
   2  -7  10  756.32   46.50
   2  -7  10  773.82   52.89
  -3   7 -10  432.96   34.90
   3  -7  10  438.16   28.40
   3  -7  10  389.26   28.80
   3  -7  10  437.36   33.90
  -4   7 -10   17.30    9.50
   4  -7  10   14.90    8.50
   4  -7  10   10.50   11.20
  -5   7 -10   57.59   14.80
   5  -7  10   42.40   15.70
   5  -7  10   49.00   12.80
   6   6 -10    2.80   10.30
  -6  -6  10   -2.80    9.20
   5   6 -10   24.00   11.80
  -5  -6  10   19.00    9.90
   4   6 -10   38.90   12.80
  -4  -6  10   39.30   12.40
   3   6 -10   21.40   10.80
  -3  -6  10   19.00   10.30
   2   6 -10  124.59   18.30
  -2  -6  10  146.39   19.30
   1   6 -10  742.53   51.39
  -1  -6  10  777.72   52.49
   0   6 -10  705.63   48.80
   0  -6  10  703.93   48.80
  -1   6 -10   23.80   10.30
   1  -6  10   19.10    3.70
   1  -6  10   14.30    3.90
   1  -6  10   38.10   11.90
  -2   6 -10   -2.30    9.40
   2  -6  10    0.30    4.10
   2  -6  10    7.80    8.60
   2  -6  10    0.50    4.40
  -3   6 -10   40.80   12.30
   3  -6  10   31.00    7.70
   3  -6  10   46.30    9.10
   3  -6  10   57.99   12.40
  -4   6 -10  121.29   19.30
   4  -6  10  112.69   16.40
   4  -6  10  121.89   14.90
  -5   6 -10  525.95   40.60
   5  -6  10  531.05   38.00
   5  -6  10  494.85   37.80
  -6   6 -10  603.94   45.80
   6  -6  10  588.14   43.70
   7   5 -10   22.60   12.20
  -7  -5  10  -12.10    8.90
   6   5 -10   66.49   14.50
  -6  -5  10   73.29   14.20
   5   5 -10   22.50   11.10
  -5  -5  10   34.60   12.10
   4   5 -10  229.58   23.40
  -4  -5  10  253.67   23.80
   3   5 -10    5.60    9.50
  -3  -5  10   21.10   10.40
   2   5 -10   63.29   13.60
  -2  -5  10   95.89   14.90
   1   5 -10   17.80    8.50
  -1  -5  10   -2.30    8.60
   0   5 -10  569.04   40.10
  -1   5 -10  298.47   28.00
   1  -5  10  299.87   20.70
   1  -5  10  273.27   18.30
   1  -5  10  279.47   25.10
  -2   5 -10 1216.38   69.99
   2  -5  10 1091.89   62.59
   2  -5  10 1085.89   68.09
   2  -5  10  944.21   62.79
  -3   5 -10 1107.79   68.29
   3  -5  10  985.70   63.09
   3  -5  10 1064.19   66.69
  -4   5 -10  521.45   37.90
   4  -5  10  458.95   36.50
   4  -5  10  513.65   34.90
  -5   5 -10 1256.17   80.49
   5  -5  10 1239.98   77.39
   5  -5  10 1254.47   80.69
  -6   5 -10 1028.80   65.89
   6  -5  10  905.31   62.99
  -7   5 -10   -1.80    9.50
   7  -5  10    1.20   10.90
   7   4 -10   11.30    9.90
  -7  -4  10   12.70    9.70
   6   4 -10   26.70   11.50
  -6  -4  10   21.80   10.00
   5   4 -10   20.70   10.80
  -5  -4  10   29.10   10.70
   4   4 -10   12.40    9.40
  -3  -4  10   20.00    9.40
   2   4 -10  299.57   26.40
  -2  -4  10  329.27   26.40
   1   4 -10 2859.01  169.28
  -1  -4  10 2969.90  169.78
   0   4 -10  348.47   27.80
   0  -4  10  332.37   27.50
  -1   4 -10 1611.44   91.29
   1  -4  10 1396.86   84.69
   1  -4  10 1437.26   84.49
   1  -4  10 1545.15   90.99
  -2   4 -10 1741.63  105.79
   2  -4  10 1704.93  105.19
   2  -4  10 1726.23  100.29
   2  -4  10 1824.22  101.29
  -3   4 -10  970.10   69.09
   3  -4  10 1003.10   65.19
   3  -4  10 1098.79   63.19
  -4   4 -10  436.66   34.90
   4  -4  10  452.35   33.80
  -5   4 -10   43.50   11.20
   5  -4  10   51.99   11.50
   5  -4  10   35.60   11.20
  -6   4 -10  118.79   19.00
   6  -4  10  101.79   16.90
   6  -4  10  134.19   16.90
  -7   4 -10    9.60   10.10
   7  -4  10   12.20   10.70
   7  -4  10   24.60    9.80
   8   3 -10   -1.60   10.80
   8   3 -10   -5.90    5.20
  -8  -3  10    1.20    8.80
   7   3 -10   -5.80    9.10
   7   3 -10    1.30    2.90
   7   3 -10    5.90    4.70
  -7  -3  10    1.60    7.90
   6   3 -10   12.90   11.00
  -6  -3  10   30.00    9.50
   5   3 -10  284.07   24.90
  -5  -3  10  247.38   23.30
   4   3 -10 1368.46   85.69
  -4  -3  10 1284.67   80.89
   3   3 -10  210.28   20.80
  -3  -3  10  211.18   20.20
   2   3 -10 1093.39   68.49
  -2  -3  10 1091.19   68.39
   1   3 -10  792.92   53.49
  -1  -3  10  865.51   53.99
   0   3 -10 1434.46   81.39
   0  -3  10 1300.37   80.69
   0  -3  10 1275.37   74.79
   0  -3  10 1298.47   75.09
  -1   3 -10   13.30    8.30
   1  -3  10   18.20    8.30
   1  -3  10   30.20    5.20
   1  -3  10   30.80    6.10
  -2   3 -10  101.59   15.40
   2  -3  10  115.19   10.80
   2  -3  10  125.19   16.10
   2  -3  10  128.99   12.50
  -3   3 -10    6.70    8.40
   3  -3  10   -1.90    5.70
   3  -3  10   -7.70    3.80
   3  -3  10   -2.70    7.10
  -4   3 -10   16.80    9.70
   4  -3  10    4.00    7.80
   4  -3  10   16.40    9.30
  -5   3 -10  300.17   26.90
   5  -3  10  301.57   25.00
   5  -3  10  256.07   24.30
  -6   3 -10  213.58   22.70
   6  -3  10  154.48   18.40
   6  -3  10  160.38   21.10
  -7   3 -10   37.50   13.30
   7  -3  10   29.30   13.00
   7  -3  10   32.30   10.10
  -8   3 -10  127.09   21.00
   8  -3  10   94.19   14.70
   8  -3  10  101.49   19.10
   8   2 -10  409.06   27.60
  -8  -2  10  428.36   31.30
   7   2 -10  499.45   38.20
   7   2 -10  517.65   31.80
   7   2 -10  505.35   31.60
  -7  -2  10  500.25   36.00
   6   2 -10  134.69   10.30
   6   2 -10  114.99   17.90
  -6  -2  10  130.89   15.90
  -6  -2  10  118.49   11.30
   5   2 -10  706.03   40.70
   5   2 -10  729.93   48.30
  -5  -2  10  680.83   41.00
  -5  -2  10  726.13   46.90
   4   2 -10  622.44   44.30
  -4  -2  10  663.53   37.70
  -4  -2  10  705.53   44.70
   3   2 -10  682.13   46.60
  -3  -2  10  713.53   46.30
   2   2 -10   65.79   12.00
  -2  -2  10   80.79   12.50
  -2  -2  10   76.69    5.50
  -2  -2  10   70.49    5.90
   1   2 -10   -3.40    6.20
  -1  -2  10   -4.10    6.10
  -1  -2  10   -2.00    3.00
  -1  -2  10    2.20    2.70
   0   2 -10    4.90    6.50
   0  -2  10    6.90    4.50
   0  -2  10   19.80    4.00
   0  -2  10    5.50    7.60
  -1   2 -10  375.36   27.00
   1  -2  10  317.57   23.00
   1  -2  10  295.67   25.80
   1  -2  10  354.46   22.30
  -2   2 -10 1033.60   70.09
   2  -2  10 1226.98   70.89
   2  -2  10 1100.19   68.09
   2  -2  10 1175.38   67.19
  -3   2 -10 1091.29   69.59
   3  -2  10 1228.68   69.59
   3  -2  10 1153.88   66.49
   3  -2  10  961.50   67.19
  -4   2 -10   54.89   14.30
   4  -2  10   81.29   13.50
   4  -2  10   47.70   10.60
  -5   2 -10   68.39   14.00
   5  -2  10   89.99   13.90
   5  -2  10   72.39   13.40
  -6   2 -10  130.09   18.50
   6  -2  10  145.69   19.70
   6  -2  10  172.38   18.30
  -7   2 -10   -8.30    9.00
   7  -2  10  -13.20    8.80
   7  -2  10   -5.60    7.60
  -8   2 -10    4.30   10.40
   8  -2  10   -7.00    8.10
   8  -2  10   15.70   12.10
   8   1 -10   22.30    7.40
   8   1 -10   18.40   10.60
  -8  -1  10    7.20    7.60
   7   1 -10  181.68   14.90
   7   1 -10  197.28   21.80
  -7  -1  10  178.58   17.60
  -7  -1  10  142.39   15.70
   6   1 -10   80.89   15.40
   6   1 -10  116.49   10.90
  -6  -1  10  105.69   11.30
  -6  -1  10  110.79   14.10
   5   1 -10   87.39    8.90
   5   1 -10   95.79   16.40
  -5  -1  10   94.59    9.30
  -5  -1  10   83.69   13.00
   4   1 -10   12.80    7.90
   4   1 -10   14.00    4.10
  -4  -1  10   17.10    8.60
  -4  -1  10    8.60    3.80
   3   1 -10  135.29   10.50
   3   1 -10  156.48   15.20
  -3  -1  10  125.09   15.20
   2   1 -10 1425.96   90.19
   2   1 -10 1540.15   85.99
  -2  -1  10 1622.44   86.99
  -2  -1  10 1422.16   90.19
   1   1 -10  879.01   50.59
   1   1 -10  852.51   54.39
  -1  -1  10  834.12   50.59
  -1  -1  10  882.51   55.09
   0   1 -10 1905.71  107.49
   0   1 -10 1809.72  110.59
   0  -1  10 1970.40  111.39
   0  -1  10 1877.01  107.59
   0  -1  10 1846.72  108.29
  -1   1 -10  148.89   15.50
   1  -1  10  155.18   13.90
   1  -1  10  126.59   11.90
   1  -1  10  144.99   15.70
  -2   1 -10  625.64   40.70
   2  -1  10  589.74   39.10
   2  -1  10  576.74   40.10
   2  -1  10  582.74   37.50
  -3   1 -10  498.15   36.90
   3  -1  10  562.04   37.00
   3  -1  10  517.75   34.30
   3  -1  10  510.35   36.50
  -4   1 -10    9.70    8.90
   4  -1  10   14.40    7.90
   4  -1  10    1.40    7.50
  -5   1 -10    7.10    9.30
   5  -1  10   -7.50    6.40
   5  -1  10    1.90    8.30
  -6   1 -10   -9.50    8.50
   6  -1  10   -2.60    9.10
   6  -1  10   -5.60    7.60
  -7   1 -10   73.69   15.60
   7  -1  10   53.59   11.80
   7  -1  10   55.39   14.60
  -8   1 -10  -19.30   13.20
   8  -1  10    3.10    9.20
   9   0 -10    1.80   10.70
   9   0 -10   -2.50    9.00
  -9   0  10    4.60    7.10
   8   0 -10  104.69   17.30
   8   0 -10   89.29   12.50
  -8   0  10  107.19   13.30
   7   0 -10   -0.50    5.50
   7   0 -10   -9.20    8.30
  -7   0  10   10.30    7.70
  -7   0  10   -0.80    6.50
   6   0 -10  408.16   30.30
   6   0 -10  385.36   25.10
  -6   0  10  318.37   26.60
  -6   0  10  318.07   26.40
   5   0 -10  291.37   24.70
   5   0 -10  293.17   22.10
  -5   0  10  305.17   23.20
  -5   0  10  258.37   20.40
   4   0 -10 1532.45   89.59
   4   0 -10 1501.75   93.09
  -4   0  10 1594.14   90.19
  -4   0  10 1581.54   92.99
   3   0 -10  868.31   55.99
   3   0 -10  921.01   52.69
  -3   0  10  908.71   53.09
  -3   0  10  833.12   55.59
   2   0 -10  150.08   17.20
   2   0 -10  208.88   15.00
  -2   0  10  175.38   17.80
  -2   0  10  235.38   15.70
   1   0 -10 1096.79   60.49
   1   0 -10 1032.80   62.99
  -1   0  10  895.41   62.09
  -1   0  10 1002.50   63.39
  -1   0  10 1072.29   60.79
   0   0 -10  664.33   41.80
   0   0 -10  635.44   39.10
   0   0  10  570.24   38.90
   0   0  10  634.04   41.20
   0   0  10  681.73   42.70
  -1   0 -10    3.00    6.40
  -1   0 -10    6.10    5.60
   1   0  10   13.40    6.40
   1   0  10    3.60    4.20
   1   0  10   14.40    7.70
  -2   0 -10  253.37   21.90
   2   0  10  254.87   22.10
   2   0  10  251.47   19.70
   2   0  10  288.47   21.80
  -3   0 -10   -1.80    7.00
   3   0  10    6.70    7.40
   3   0  10   -8.80    6.70
  -4   0 -10  171.68   19.00
   4   0  10  182.78   19.80
   4   0  10  193.88   18.70
  -5   0 -10   -5.60    7.60
   5   0  10   12.80    8.10
  -6   0 -10    2.70    9.80
   6   0  10    1.10    9.20
   6   0  10    9.30    9.20
  -7   0 -10  192.08   21.60
   7   0  10  125.79   20.40
   8   0  10  476.25   35.40
   9  -1 -10    7.90    8.80
  -9   1  10   -3.90    6.80
   8  -1 -10  229.48   20.60
   8  -1 -10  227.98   24.80
  -8   1  10  241.38   20.00
   7  -1 -10  528.65   40.80
   7  -1 -10  606.54   38.50
  -7   1  10  571.24   38.30
   6  -1 -10  370.26   25.00
   6  -1 -10  367.56   28.00
  -6   1  10  290.37   24.60
  -6   1  10  286.57   24.00
   5  -1 -10  346.57   22.70
   5  -1 -10  288.37   24.50
  -5   1  10  271.37   21.70
  -5   1  10  278.47   23.50
   4  -1 -10 1194.88   69.49
   4  -1 -10 1182.18   71.69
  -4   1  10 1173.98   71.39
  -4   1  10 1124.79   69.59
   3  -1 -10  144.89   12.70
   3  -1 -10  121.79   14.10
  -3   1  10  127.89   12.50
  -3   1  10  110.19   14.90
   2  -1 -10  180.78   14.80
   2  -1 -10  204.48   16.90
  -2   1  10  166.08   14.80
  -2   1  10  146.89   14.80
  -2   1  10  206.18   17.80
   1  -1 -10  128.59   13.60
   1  -1 -10  130.99   12.10
  -1   1  10  148.59   15.90
  -1   1  10  116.89   12.20
  -1   1  10  131.89   12.90
   0  -1 -10   16.70    7.20
   0  -1 -10   24.50    6.70
   0   1  10   13.10    7.70
   0   1  10   27.90    6.60
   0   1  10   33.50    7.90
  -1  -1 -10  218.98   17.70
  -1  -1 -10  188.98   16.20
   1   1  10  175.58   17.80
   1   1  10  171.88   15.70
   1   1  10  178.98   15.60
  -2  -1 -10   48.50    8.80
  -2  -1 -10   55.69    9.90
   2   1  10   36.10    8.30
   2   1  10   39.00   10.10
  -3  -1 -10   86.09   13.70
   3   1  10  100.29   14.10
   3   1  10  110.89   15.20
  -4  -1 -10  148.29   18.10
   4   1  10  162.08   20.20
   4   1  10  155.28   17.20
   5   1  10  632.74   45.70
   5   1  10  607.84   42.50
  -6  -1 -10  479.55   37.40
   6   1  10  512.05   44.30
   6   1  10  512.65   40.60
  -7  -1 -10  221.28   24.50
   7   1  10  263.47   27.40
   8  -2 -10  124.99   18.90
   8  -2 -10  167.58   18.40
  -8   2  10  161.28   15.40
   7  -2 -10  609.24   43.30
   7  -2 -10  631.94   41.90
  -7   2  10  616.54   40.80
   6  -2 -10  107.39   13.90
   6  -2 -10  100.79   14.90
  -6   2  10   85.89   12.10
   5  -2 -10    0.90    6.90
   5  -2 -10    9.30    6.40
  -5   2  10    1.90    7.10
   4  -2 -10  159.98   16.90
   4  -2 -10  189.78   16.80
  -4   2  10  168.18   18.00
  -4   2  10  222.98   16.90
   3  -2 -10   -0.10    5.10
   3  -2 -10    2.10    5.10
  -3   2  10    5.70    5.30
  -3   2  10   10.10    6.70
  -3   2  10   -2.10    4.40
   2  -2 -10   51.49    9.50
   2  -2 -10   43.70    8.50
  -2   2  10   38.60    8.50
  -2   2  10   62.09    9.10
  -2   2  10   43.60    9.60
   1  -2 -10  255.97   19.20
   1  -2 -10  231.08   18.90
  -1   2  10  248.48   20.50
  -1   2  10  172.18   17.60
  -1   2  10  249.68   18.90
   0  -2 -10   31.80    7.90
   0  -2 -10   42.80    8.60
   0   2  10   42.60    8.10
   0   2  10   30.60    9.20
   0   2  10   31.60    7.50
  -1  -2 -10    0.20    5.30
  -1  -2 -10    1.80    4.80
   1   2  10    0.90    6.90
   1   2  10    1.80    4.20
  -2  -2 -10  246.38   20.30
  -2  -2 -10  255.77   20.50
   2   2  10  259.77   21.60
   2   2  10  212.28   18.60
  -3  -2 -10    9.50    7.40
  -3  -2 -10    1.00    7.20
   3   2  10    7.20    7.50
  -4  -2 -10  183.38   19.20
   4   2  10  189.18   25.20
   4   2  10  195.38   20.50
  -5  -2 -10  462.75   36.00
   5   2  10  455.55   37.70
   5   2  10  523.45   36.70
  -6  -2 -10   18.90   11.60
   6   2  10   27.70   13.00
   6   2  10   49.30   12.40
  -7  -2 -10  189.58   21.80
   7   2  10  194.98   20.40
   7   2  10  182.28   24.90
   8  -3 -10   18.90   10.20
   8  -3 -10   23.90   11.00
  -8   3  10   21.40    7.70
   7  -3 -10  225.78   20.20
   7  -3 -10  170.88   20.50
  -7   3  10  170.48   17.70
   6  -3 -10   -3.60    7.60
   6  -3 -10    5.00    7.80
  -6   3  10   -1.10    7.20
   5  -3 -10   76.29   12.50
   5  -3 -10   80.79   12.50
  -5   3  10   83.79   12.60
   4  -3 -10   59.19    9.60
   4  -3 -10   69.29   12.20
   4  -3 -10   58.49   10.30
  -4   3  10   59.69   11.20
   3  -3 -10  367.86   26.70
   3  -3 -10  370.96   26.20
  -3   3  10  346.27   25.50
  -3   3  10  354.16   27.80
   2  -3 -10  263.57   20.30
   2  -3 -10  242.38   19.00
  -2   3  10  226.18   20.60
  -2   3  10  218.78   18.40
   1  -3 -10  111.39   11.30
   1  -3 -10   88.09   12.30
  -1   3  10   54.49   11.00
  -1   3  10   68.19    9.70
   0  -3 -10   26.70    7.50
   0  -3 -10   14.90    7.60
   0   3  10   27.80    6.70
   0   3  10   14.20    8.50
  -1  -3 -10  434.76   30.10
  -1  -3 -10  386.66   27.80
   1   3  10  387.66   30.30
  -2  -3 -10  171.98   16.40
  -2  -3 -10  200.28   18.30
   2   3  10  170.08   18.30
   2   3  10  202.78   16.30
  -3  -3 -10   15.60    6.50
[truncated: 61,320 more chars]
